# Supplementary material for: (E)-3-Bromo-N′-(2-chloro­benzyl­idene)benzohydrazide
Source: Acta Crystallogr Sect E Struct Rep Online. 2009 Jun 27;65(Pt 7):o1705. doi: 10.1107/S160053680902412X (PMC2969211; doi:10.1107/S160053680902412X)
Supplement: Supplementary file 2 [file e-65-o1705-Isup2.hkl]

# 
# h,k,l, Fc-squared, Fo-squared, sigma(Fo-squared) and status flag 
# 
data_I
_shelx_title ' P21c in P2(1)/c' 
_shelx_refln_list_code          4 
_shelx_F_calc_maximum      332.06 
_exptl_crystal_F_000       672.00 
_reflns_d_resolution_high  0.7828 
 
loop_ 
 _symmetry_equiv_pos_as_xyz 
 'x, y, z' 
 '-x, y+1/2, -z+1/2' 
 '-x, -y, -z' 
 'x, -y-1/2, z-1/2' 
 
_cell_length_a    13.1400 
_cell_length_b    12.6323 
_cell_length_c     8.3775 
_cell_angle_alpha  90.000 
_cell_angle_beta   98.174 
_cell_angle_gamma  90.000 
 
_shelx_F_squared_multiplier     1.000 
 
loop_ 
 _refln_index_h 
 _refln_index_k 
 _refln_index_l 
 _refln_F_squared_calc 
 _refln_F_squared_meas 
 _refln_F_squared_sigma 
 _refln_observed_status 
   1   0   0     4874.79     4588.37     95.90 o 
   2   0   0      991.73     1017.76     22.07 o 
   3   0   0     6096.59     6423.97     82.98 o 
   4   0   0    15038.25    15328.42    166.40 o 
   5   0   0      389.60      369.48      5.46 o 
   6   0   0       14.33       14.97      1.91 o 
   7   0   0       74.86       69.32      3.29 o 
   8   0   0      204.70      209.27      6.02 o 
   9   0   0     1889.36     1942.33     26.29 o 
  10   0   0      327.12      343.66      8.23 o 
  11   0   0      421.09      442.02      9.66 o 
  12   0   0      741.60      727.91     26.04 o 
  13   0   0      231.00      277.44     19.34 o 
  14   0   0      170.48      191.17     17.68 o 
  15   0   0      573.36      583.74     28.22 o 
  16   0   0       40.30       43.07     14.91 o 
   1   1   0      696.00      756.77     15.84 o 
   2   1   0      130.10      156.29      3.60 o 
   3   1   0     8929.59     9155.16    121.59 o 
   4   1   0     3489.97     3478.89     30.41 o 
   5   1   0     1467.05     1428.25     13.28 o 
   6   1   0     1655.44     1684.32     14.85 o 
   7   1   0     3199.56     3155.52     26.80 o 
   8   1   0     5130.76     5151.93     42.93 o 
   9   1   0      607.13      616.04      7.19 o 
  10   1   0       71.80       73.89      3.35 o 
  11   1   0      603.65      573.13     11.59 o 
  12   1   0      397.74      380.76     10.63 o 
  13   1   0      191.06      206.87     11.25 o 
  14   1   0        2.99       17.96      8.73 o 
  15   1   0       89.00       70.54     11.13 o 
  16   1   0        0.94        7.74     10.45 o 
   0   2   0      559.88      624.10     13.99 o 
   1   2   0       10.85       13.64      0.92 o 
   2   2   0     3328.70     3223.79    103.49 o 
   3   2   0     1171.93     1218.94     20.92 o 
   4   2   0     3304.40     3346.33     32.52 o 
   5   2   0      317.40      333.79      4.15 o 
   6   2   0      931.78      952.34      9.62 o 
   7   2   0      786.03      836.51     10.80 o 
   8   2   0      196.55      193.86      3.90 o 
   9   2   0       35.94       36.39      2.44 o 
  10   2   0        2.68        1.76      3.05 o 
  11   2   0       55.31       56.75      4.36 o 
  12   2   0        3.67        4.61      4.58 o 
  13   2   0       50.23       62.58      8.39 o 
  14   2   0        1.20        5.36      9.17 o 
  15   2   0       19.26       20.64     10.34 o 
  16   2   0       73.47       60.20     16.02 o 
   1   3   0      316.85      301.53      4.88 o 
   2   3   0      912.05      846.12     28.97 o 
   3   3   0      332.27      323.09      8.72 o 
   4   3   0     2436.89     2397.80     26.36 o 
   5   3   0      725.77      688.67     13.58 o 
   6   3   0     1979.37     1931.53     20.38 o 
   7   3   0       22.49       12.25      1.84 o 
   8   3   0     1259.95     1188.59     12.17 o 
   9   3   0     1526.08     1479.50     14.96 o 
  10   3   0      139.60      122.92      4.85 o 
  11   3   0      240.20      222.59     13.47 o 
  12   3   0      107.04       89.51      5.34 o 
  13   3   0        6.27       13.43      6.23 o 
  14   3   0       10.53       13.44      8.33 o 
  15   3   0       26.72        6.07     14.91 o 
  16   3   0       21.26       -2.21     14.36 o 
   0   4   0    22076.51    21408.68    356.29 o 
   1   4   0    10442.15    10516.91    182.69 o 
   2   4   0     1410.08     1358.99     20.97 o 
   3   4   0     6925.54     6674.64    167.69 o 
   4   4   0     3682.65     3595.00     73.51 o 
   5   4   0       19.01       21.69      2.17 o 
   6   4   0      732.39      824.26     12.54 o 
   7   4   0      203.35      191.75      4.92 o 
   8   4   0        1.12        2.10      2.06 o 
   9   4   0      417.06      415.80      8.56 o 
  10   4   0       68.73       98.09      9.63 o 
  11   4   0      682.40      733.25     16.06 o 
  12   4   0      427.94      463.85     17.67 o 
  13   4   0      208.68      232.55      9.14 o 
  14   4   0      125.21      121.53     15.47 o 
  15   4   0      341.06      314.00     22.67 o 
  16   4   0      113.64      111.02     17.68 o 
   1   5   0      605.69      534.50      7.28 o 
   2   5   0      571.88      655.42      8.64 o 
   3   5   0      675.36      670.47     11.43 o 
   4   5   0     4229.32     4287.72     53.82 o 
   5   5   0     4717.14     4835.90     52.17 o 
   6   5   0      441.85      438.04      7.32 o 
   7   5   0     3407.81     3577.62     52.77 o 
   8   5   0     3441.42     3553.91     68.77 o 
   9   5   0      618.19      676.79     13.08 o 
  10   5   0        5.73       -0.18      4.99 o 
  11   5   0      211.65      235.86      9.61 o 
  12   5   0      230.70      234.89      8.85 o 
  13   5   0       22.52       25.82      6.28 o 
  14   5   0       29.40       31.47     13.80 o 
  15   5   0        0.46       -4.97     13.80 o 
   0   6   0     6951.28     7315.57    111.92 o 
   1   6   0      136.02      185.17      4.20 o 
   2   6   0      104.53      108.76      3.51 o 
   3   6   0      471.16      448.13      6.96 o 
   4   6   0     1263.07     1225.33     21.10 o 
   5   6   0       57.47       43.13      3.27 o 
   6   6   0      165.54      179.22      7.85 o 
   7   6   0       23.53       23.06      4.00 o 
   8   6   0       65.93       87.74      7.18 o 
   9   6   0       15.03       35.21      6.09 o 
  10   6   0      125.36      133.98      7.22 o 
  11   6   0        0.58       -2.56      7.89 o 
  12   6   0      272.99      325.15     24.32 o 
  13   6   0        9.28       27.73      7.96 o 
  14   6   0        5.58        0.79      8.35 o 
  15   6   0      103.33       92.24     17.67 o 
   1   7   0      262.38      286.40      5.59 o 
   2   7   0       56.70       91.32      4.70 o 
   3   7   0      388.54      342.48      6.40 o 
   4   7   0       37.75       36.10      3.02 o 
   5   7   0        4.57       -0.55      3.21 o 
   6   7   0      469.35      442.92      9.11 o 
   7   7   0      264.32      238.77     14.19 o 
   8   7   0       36.66       65.44     13.25 o 
   9   7   0      249.85      257.93     16.03 o 
  10   7   0      512.03      489.78     15.76 o 
  11   7   0      168.87      163.30     22.10 o 
  12   7   0       22.80       36.32     11.32 o 
  13   7   0        1.15        9.53      8.88 o 
  14   7   0       65.94       61.14      9.38 o 
   0   8   0     1901.87     2000.16     33.74 o 
   1   8   0     1801.49     1800.74     31.83 o 
   2   8   0      550.85      555.40      8.88 o 
   3   8   0      849.53      824.36     11.65 o 
   4   8   0      278.31      270.03     19.00 o 
   5   8   0     1316.49     1349.23     17.36 o 
   6   8   0        3.94        8.59      7.75 o 
   7   8   0       31.99       34.44      7.00 o 
   8   8   0      104.19      115.72      8.59 o 
   9   8   0      154.56      176.39     15.75 o 
  10   8   0      106.88      118.34      9.91 o 
  11   8   0       77.95       79.37      9.35 o 
  12   8   0      139.98      140.17     11.87 o 
  13   8   0      101.65      101.17     11.31 o 
  14   8   0      171.27      185.18     11.37 o 
   1   9   0       67.08       69.56      3.91 o 
   2   9   0      175.03      171.32      6.30 o 
   3   9   0      289.18      299.31      7.18 o 
   4   9   0     2031.09     2019.11     28.33 o 
   5   9   0      229.03      246.62      9.23 o 
   6   9   0     1477.77     1544.13     23.03 o 
   7   9   0     1206.97     1306.88     37.20 o 
   8   9   0      516.62      555.84     16.21 o 
   9   9   0        8.22        7.32      7.61 o 
  10   9   0        2.32       14.83      8.33 o 
  11   9   0       87.81       97.46     10.85 o 
  12   9   0        4.30        1.70      9.74 o 
  13   9   0        2.37        7.45     13.25 o 
   0  10   0     1304.03     1393.85     40.02 o 
   1  10   0      174.04      194.91      6.60 o 
   2  10   0        5.07        4.02      4.28 o 
   3  10   0      251.22      259.98      8.12 o 
   4  10   0      985.40      967.26     21.13 o 
   5  10   0     1038.42     1028.23     19.79 o 
   6  10   0       44.76       37.81     12.15 o 
   7  10   0       20.93       27.76      7.94 o 
   8  10   0       37.75       27.26      8.48 o 
   9  10   0       20.05       23.99      8.62 o 
  10  10   0       10.20        9.13      8.73 o 
  11  10   0      129.96      146.01     12.26 o 
  12  10   0        8.89       12.46     10.13 o 
  13  10   0       15.23       28.80     11.08 o 
   1  11   0       20.79       14.05      4.88 o 
   2  11   0        8.35        8.82      5.21 o 
   3  11   0       56.51       42.29      5.20 o 
   4  11   0      100.39       72.49      9.27 o 
   5  11   0        4.10       -1.93      7.03 o 
   6  11   0      396.67      378.29     14.80 o 
   7  11   0        2.15        4.33      8.33 o 
   8  11   0       82.12      103.07     10.69 o 
   9  11   0        0.50       -1.90      9.51 o 
  10  11   0       31.95       29.82     10.15 o 
  11  11   0        2.25        6.54      9.74 o 
  12  11   0       20.16       31.58     12.15 o 
   0  12   0      112.47      122.08     12.15 o 
   1  12   0      176.68      175.37      9.18 o 
   2  12   0      749.99      718.04     18.71 o 
   3  12   0       16.16       19.81      6.52 o 
   4  12   0        2.53        5.59      5.68 o 
   5  12   0      106.00      126.18     10.74 o 
   6  12   0        0.97        8.28     12.15 o 
   7  12   0       16.77        9.72      9.74 o 
   8  12   0       29.05       41.32     10.73 o 
   9  12   0       13.12        0.43     10.21 o 
  10  12   0       34.11       48.85     10.91 o 
  11  12   0        0.23       -9.23     10.60 o 
   1  13   0        0.56       -1.47      6.90 o 
   2  13   0       34.69       27.02      7.94 o 
   3  13   0       29.93       49.92     11.32 o 
   4  13   0        5.15       -2.71      8.48 o 
   5  13   0       28.68       33.81      9.51 o 
   6  13   0       58.87       73.86     18.78 o 
   7  13   0      164.80      200.24     12.87 o 
   8  13   0       53.03       58.19     11.40 o 
   9  13   0       15.90       31.01     17.95 o 
   0  14   0      132.20      132.58     13.81 o 
   1  14   0      101.02       83.37      9.17 o 
   2  14   0        2.45       -2.76     14.91 o 
   3  14   0       19.37       20.98     12.70 o 
   4  14   0        0.32      -10.49     13.25 o 
   5  14   0        9.37      -11.60     13.25 o 
   6  14   0        2.22        4.57     10.45 o 
   7  14   0        0.03       -3.25     11.00 o 
   8  14   0        4.54       -6.63     15.46 o 
   1  15   0        1.11       11.16      8.56 o 
   2  15   0        3.80       -0.87      9.27 o 
   3  15   0       42.96       36.45     13.81 o 
   4  15   0        4.43        7.73     15.46 o 
   5  15   0        8.48       -7.18     14.36 o 
   0  16   0        0.14      -14.36     12.70 o 
   1  16   0        1.44      -13.15     12.42 o 
   2  16   0       19.75       14.36     14.36 o 
 -16   1   1       66.19       80.08     16.57 o 
 -15   1   1        1.26       18.40      9.12 o 
 -14   1   1       48.40       80.61      9.95 o 
 -13   1   1      186.80      182.46     11.88 o 
 -12   1   1      185.10      194.39      7.10 o 
 -11   1   1       99.95       91.79      4.99 o 
 -10   1   1      508.27      479.13      7.05 o 
  -9   1   1      453.04      459.16      5.91 o 
  -8   1   1      926.26      959.32     11.63 o 
  -7   1   1     2408.56     2346.87     21.50 o 
  -6   1   1     1892.38     1903.26     17.49 o 
  -5   1   1     1382.01     1391.94     16.62 o 
  -4   1   1     3182.50     3083.35     57.81 o 
  -3   1   1     7879.32     7806.54     88.54 o 
  -2   1   1     1902.93     1951.12     24.29 o 
  -1   1   1     3831.63     3861.28     71.17 o 
   0   1   1     2888.41     2773.82    106.40 o 
   1   1   1        7.96       12.90      1.03 o 
   2   1   1        1.82        1.85      0.94 o 
   3   1   1    34770.18    37356.21    364.73 o 
   4   1   1       29.91       33.71      1.50 o 
   5   1   1     3673.47     3585.79     40.53 o 
   6   1   1     1071.85     1057.79     11.96 o 
   7   1   1       18.24       23.59      2.36 o 
   8   1   1      755.15      746.09      9.07 o 
   9   1   1     1537.24     1528.16     17.11 o 
  10   1   1      500.68      503.31      8.68 o 
  11   1   1      381.66      375.33      8.54 o 
  12   1   1      535.54      491.27     12.20 o 
  13   1   1      129.00      125.20     10.55 o 
  14   1   1        6.09        2.80      9.74 o 
  15   1   1      153.45      117.25     11.72 o 
  16   1   1        9.51       11.77     11.08 o 
 -16   2   1        3.25        4.42     15.46 o 
 -15   2   1      124.86      106.61     16.57 o 
 -14   2   1      625.54      551.32     25.46 o 
 -13   2   1      198.19      203.26      9.01 o 
 -12   2   1     2657.68     2729.86     67.75 o 
 -11   2   1     1385.15     1368.96     15.04 o 
 -10   2   1      172.40      179.79      4.88 o 
  -9   2   1     1650.95     1623.46     19.07 o 
  -8   2   1     7805.20     7861.65     71.33 o 
  -7   2   1       13.57       18.82      1.83 o 
  -6   2   1      544.47      579.18      7.73 o 
  -5   2   1     3036.81     2952.50     28.91 o 
  -4   2   1      218.38      205.45      3.01 o 
  -3   2   1     8868.81     9052.70    191.30 o 
  -2   2   1     2831.34     3019.09     42.97 o 
  -1   2   1     3640.39     3506.45     45.57 o 
   0   2   1     3394.53     3316.03     50.77 o 
   1   2   1    43603.71    39793.55    576.94 o 
   2   2   1     9359.79     9677.79    154.77 o 
   3   2   1    17564.16    18348.46    222.04 o 
   4   2   1     2639.24     2543.61     32.34 o 
   5   2   1     4806.81     4673.40     60.50 o 
   6   2   1     2754.34     2798.49     23.91 o 
   7   2   1     1370.77     1356.01     12.62 o 
   8   2   1        9.44       17.04      2.87 o 
   9   2   1      126.99      126.69      4.32 o 
  10   2   1      161.74      191.76      5.54 o 
  11   2   1       26.63       15.62      4.23 o 
  12   2   1       24.78       32.81      6.23 o 
  13   2   1      204.73      241.39     11.22 o 
  14   2   1      160.83      184.01     16.57 o 
  15   2   1        5.71        1.33     10.21 o 
  16   2   1      216.73      223.88     14.85 o 
 -16   3   1        3.38       20.43     16.01 o 
 -15   3   1       31.17       31.48     13.80 o 
 -14   3   1       19.15       15.46      8.59 o 
 -13   3   1      330.02      361.95     44.78 o 
 -12   3   1      208.88      233.46     10.05 o 
 -11   3   1       25.34       26.50      4.32 o 
 -10   3   1      208.99      195.31      8.03 o 
  -9   3   1       45.77       43.15      3.08 o 
  -8   3   1       52.91       50.75      2.33 o 
  -7   3   1     4413.11     4391.65     42.92 o 
  -6   3   1     6214.33     6513.48     62.46 o 
  -5   3   1     4091.14     4105.16     45.61 o 
  -4   3   1    10663.67    10692.93    195.28 o 
  -3   3   1     8694.18     8797.90    114.85 o 
  -2   3   1     1133.91     1118.05     12.76 o 
  -1   3   1     5109.26     4862.14     89.88 o 
   0   3   1    12166.68    11218.56    309.64 o 
   1   3   1      634.78      648.01     20.27 o 
   2   3   1     1265.63     1284.57     31.95 o 
   3   3   1     1665.78     1724.18     22.53 o 
   4   3   1      176.51      200.34      6.29 o 
   5   3   1     7136.18     7056.89     87.06 o 
   6   3   1     2095.94     2121.39     23.74 o 
   7   3   1       16.68       19.10      1.89 o 
   8   3   1     2492.82     2504.11     24.30 o 
   9   3   1     3020.06     3083.01     33.24 o 
  10   3   1       80.99       95.12      4.09 o 
  11   3   1       30.33       31.71      4.57 o 
  12   3   1      218.90      221.30      9.15 o 
  13   3   1       74.39       89.96      7.74 o 
  14   3   1        7.38        9.19      9.17 o 
  15   3   1        1.21       -3.36     14.91 o 
  16   3   1        6.67        3.87     14.91 o 
 -16   4   1        6.72       15.46     14.91 o 
 -15   4   1       48.17       58.54     16.57 o 
 -14   4   1        6.53        7.53      8.78 o 
 -13   4   1       27.72       20.46     16.57 o 
 -12   4   1       51.65       83.05      8.77 o 
 -11   4   1       97.66      123.03      6.87 o 
 -10   4   1        1.19        2.31      3.21 o 
  -9   4   1      116.81      137.38      8.10 o 
  -8   4   1       35.75       39.64      3.99 o 
  -7   4   1        1.22        0.93      1.93 o 
  -6   4   1     1317.49     1438.55     24.05 o 
  -5   4   1     1769.71     1811.03     31.76 o 
  -4   4   1     1249.89     1297.43     19.13 o 
  -3   4   1      917.87      942.05     12.81 o 
  -2   4   1       19.80       23.06      1.62 o 
  -1   4   1      200.96      195.41      7.35 o 
   0   4   1      127.75      120.34      3.29 o 
   1   4   1     6895.31     6871.70    227.84 o 
   2   4   1       66.08       60.62      2.65 o 
   3   4   1      109.70      110.25      3.80 o 
   4   4   1       45.13       41.15      2.67 o 
   5   4   1        3.23       -0.34      2.34 o 
   6   4   1       10.32        6.42      2.81 o 
   7   4   1        0.51       12.11      9.75 o 
   8   4   1      216.28      229.87      7.19 o 
   9   4   1      166.37      165.80      5.70 o 
  10   4   1      224.11      223.75      7.05 o 
  11   4   1       15.76       14.42      5.67 o 
  12   4   1       17.52       11.88      6.53 o 
  13   4   1       67.19       80.04     10.06 o 
  14   4   1        4.19       10.46     12.98 o 
  15   4   1       10.82       -6.07     14.36 o 
 -15   5   1        4.27        6.63     13.80 o 
 -14   5   1        3.98        5.11      9.17 o 
 -13   5   1        0.15        0.02      6.41 o 
 -12   5   1        7.82        5.94      6.31 o 
 -11   5   1        3.67        5.61      8.61 o 
 -10   5   1      143.69      143.25      6.68 o 
  -9   5   1      327.03      329.24      9.48 o 
  -8   5   1      151.77      145.34      9.38 o 
  -7   5   1        5.75       11.00      3.25 o 
  -6   5   1      720.17      684.85      9.64 o 
  -5   5   1     2933.89     2891.71     42.26 o 
  -4   5   1      556.69      541.38      8.73 o 
  -3   5   1     1892.80     1910.06     21.67 o 
  -2   5   1      361.76      341.31      8.13 o 
  -1   5   1     1459.81     1479.66     17.12 o 
   0   5   1        4.13        9.46      1.71 o 
   1   5   1      136.47      133.23      5.11 o 
   2   5   1     1212.56     1330.18     22.23 o 
   3   5   1       12.34        9.69      2.34 o 
   4   5   1        5.38        7.57      2.67 o 
   5   5   1      158.18      148.72      6.39 o 
   6   5   1        4.43        8.33      6.24 o 
   7   5   1     1007.41     1003.74     15.57 o 
   8   5   1      244.31      232.27      7.13 o 
   9   5   1        2.54       -1.30      3.84 o 
  10   5   1       42.28       36.65      6.69 o 
  11   5   1      126.33      133.65     10.93 o 
  12   5   1      181.27      179.95     11.29 o 
  13   5   1       22.75       11.08      7.05 o 
  14   5   1       39.68       31.47      8.85 o 
  15   5   1        0.73       -8.28     14.91 o 
 -15   6   1       15.47       20.94     11.30 o 
 -14   6   1       74.53       77.73     10.73 o 
 -13   6   1      356.14      366.07     30.61 o 
 -12   6   1      387.32      399.75     17.58 o 
 -11   6   1      576.15      595.25     25.50 o 
 -10   6   1       87.63       98.52      6.46 o 
  -9   6   1     1011.93     1041.25     33.41 o 
  -8   6   1     1165.22     1125.20     51.52 o 
  -7   6   1      252.47      247.86      9.75 o 
  -6   6   1       47.92       48.68      3.13 o 
  -5   6   1      266.60      253.26      6.03 o 
  -4   6   1      216.25      212.03      5.42 o 
  -3   6   1      671.43      650.27      8.07 o 
  -2   6   1     2061.32     2050.57     31.09 o 
  -1   6   1      152.35      112.88      3.56 o 
   0   6   1     3617.90     3589.22     39.83 o 
   1   6   1    10846.76    11093.72    158.37 o 
   2   6   1     6459.72     6515.98     70.93 o 
   3   6   1     1340.29     1248.05     17.75 o 
   4   6   1     2275.25     2164.12     28.91 o 
   5   6   1      634.06      613.45     10.66 o 
   6   6   1      826.11      801.38     19.30 o 
   7   6   1      377.19      369.05      8.44 o 
   8   6   1      151.04      145.83      7.67 o 
   9   6   1       13.87        8.70      6.21 o 
  10   6   1        9.52       20.31      7.39 o 
  11   6   1        6.06       14.71      6.53 o 
  12   6   1        2.68       19.01     14.63 o 
  13   6   1       41.96       42.73      8.20 o 
  14   6   1        2.13       -5.97      8.26 o 
  15   6   1       75.26       76.38     11.94 o 
 -15   7   1       22.19       12.70     15.46 o 
 -14   7   1        0.57        3.61      9.90 o 
 -13   7   1        1.06        0.43      8.56 o 
 -12   7   1      383.35      408.54     16.84 o 
 -11   7   1        9.29       21.08      6.31 o 
 -10   7   1      170.68      167.12     11.01 o 
  -9   7   1        3.42       17.67     11.19 o 
  -8   7   1      772.37      813.21     24.20 o 
  -7   7   1     1729.34     1792.99     61.83 o 
  -6   7   1     1693.82     1747.83     26.79 o 
  -5   7   1     1999.20     2016.62     23.77 o 
  -4   7   1     2172.21     2165.39     25.22 o 
  -3   7   1     2067.22     2055.56     38.13 o 
  -2   7   1     3003.62     3251.69     41.72 o 
  -1   7   1     1917.71     1803.34     21.22 o 
   0   7   1     1223.84     1181.25     14.86 o 
   1   7   1       52.28       54.89      3.13 o 
   2   7   1        9.63        6.50      2.52 o 
   3   7   1      820.38      902.14     12.28 o 
   4   7   1      482.81      505.81      9.60 o 
   5   7   1     1969.84     2009.35     38.39 o 
   6   7   1      331.81      344.32      8.36 o 
   7   7   1      130.04      150.28      8.59 o 
   8   7   1      637.16      645.26     12.29 o 
   9   7   1     1403.28     1521.07     38.90 o 
  10   7   1      352.39      389.06     14.38 o 
  11   7   1        5.44       14.91      8.73 o 
  12   7   1      156.03      163.24      9.68 o 
  13   7   1        4.98       11.45      8.54 o 
  14   7   1       56.69       50.41     10.14 o 
 -14   8   1       17.57       28.50     11.32 o 
 -13   8   1        0.26       -0.16      9.51 o 
 -12   8   1      216.23      247.55     20.72 o 
 -11   8   1       28.00       29.98      6.98 o 
 -10   8   1       43.01       63.53      7.21 o 
  -9   8   1       40.33       63.03      8.18 o 
  -8   8   1      471.96      537.78     19.09 o 
  -7   8   1      837.10      805.37     47.96 o 
  -6   8   1      211.49      191.72      9.57 o 
  -5   8   1      494.70      500.78      9.98 o 
  -4   8   1      884.94      884.24     14.27 o 
  -3   8   1     1342.82     1393.17     28.91 o 
  -2   8   1      111.57      118.11      4.38 o 
  -1   8   1      243.41      247.81      5.81 o 
   0   8   1       29.54       22.10      3.02 o 
   1   8   1     1371.56     1331.01     16.87 o 
   2   8   1       17.10       12.88      3.51 o 
   3   8   1       23.04       28.77      3.31 o 
   4   8   1      212.25      210.33      7.66 o 
   5   8   1      618.41      668.51     18.12 o 
   6   8   1       39.65       48.24      4.73 o 
   7   8   1       94.61      115.71      5.96 o 
   8   8   1        0.99        8.67      6.43 o 
   9   8   1      147.75      169.04     10.70 o 
  10   8   1        1.76        1.09      8.33 o 
  11   8   1       39.02       42.10      9.12 o 
  12   8   1       92.61       96.72     10.69 o 
  13   8   1       33.37       41.46      9.82 o 
  14   8   1       31.81       31.56     10.07 o 
 -13   9   1       33.01       16.61      9.51 o 
 -12   9   1        0.41       -7.23      8.33 o 
 -11   9   1       27.81       37.99      8.96 o 
 -10   9   1        8.09       13.92      8.39 o 
  -9   9   1       49.92       49.63      8.48 o 
  -8   9   1     1017.38     1014.14     69.88 o 
  -7   9   1       47.42       55.81      7.61 o 
  -6   9   1      228.11      251.84     11.65 o 
  -5   9   1      549.45      503.99     10.51 o 
  -4   9   1       77.76       70.71      5.09 o 
  -3   9   1       25.82       17.80      4.39 o 
  -2   9   1     1109.62     1056.07     16.50 o 
  -1   9   1       25.29       25.60      3.43 o 
   0   9   1       34.16       33.59      3.57 o 
   1   9   1       83.31       84.40      4.25 o 
   2   9   1      176.03      173.52      5.85 o 
   3   9   1       62.69       59.91      4.09 o 
   4   9   1      251.56      223.61      6.59 o 
   5   9   1      201.08      207.05      6.52 o 
   6   9   1       23.19       27.34      4.69 o 
   7   9   1      682.68      638.86     20.82 o 
   8   9   1      348.43      401.54     14.72 o 
   9   9   1       93.81      125.49     14.91 o 
  10   9   1      324.62      337.86     14.86 o 
  11   9   1       27.63        3.93      9.91 o 
  12   9   1        2.13       -0.06     14.08 o 
  13   9   1        0.44        4.99      9.43 o 
 -13  10   1      116.53      104.02     12.82 o 
 -12  10   1       12.31       -3.27     10.69 o 
 -11  10   1      132.29      144.22     17.68 o 
 -10  10   1      195.48      236.29     13.54 o 
  -9  10   1        4.33       -3.70      8.00 o 
  -8  10   1       13.93       19.42      8.09 o 
  -7  10   1       19.59       21.91      9.94 o 
  -6  10   1        8.05       14.87      7.61 o 
  -5  10   1      528.80      540.98     15.82 o 
  -4  10   1        0.94        0.47      4.44 o 
  -3  10   1      572.33      584.12     11.71 o 
  -2  10   1      438.92      440.50     10.10 o 
  -1  10   1      191.70      206.78      7.54 o 
   0  10   1      256.46      268.16      9.90 o 
   1  10   1      100.10       89.04      4.66 o 
   2  10   1      586.68      601.00     13.77 o 
   3  10   1      328.87      327.21      8.67 o 
   4  10   1      607.37      591.07     14.31 o 
   5  10   1        5.63        1.11      4.81 o 
   6  10   1      149.29      158.97     11.36 o 
   7  10   1      547.96      597.76     22.14 o 
   8  10   1       59.53       64.22     11.60 o 
   9  10   1      114.77      130.05     10.85 o 
  10  10   1        6.55       11.89      9.90 o 
  11  10   1        8.12        3.04      9.76 o 
  12  10   1       28.89       35.73     10.85 o 
 -12  11   1        1.44        6.60     13.25 o 
 -11  11   1        2.86        7.01     10.69 o 
 -10  11   1        1.97       -2.48     10.13 o 
  -9  11   1       25.00       51.03     10.52 o 
  -8  11   1      101.30      112.26     10.52 o 
  -7  11   1      223.16      238.61     14.37 o 
  -6  11   1      305.01      311.25     14.01 o 
  -5  11   1      919.34      931.56     46.29 o 
  -4  11   1      542.63      577.80     16.24 o 
  -3  11   1      108.66      118.59      6.26 o 
  -2  11   1       13.97       11.40      4.82 o 
  -1  11   1      930.35      929.64     21.89 o 
   0  11   1      201.59      209.61      8.33 o 
   1  11   1       21.88       40.76     10.26 o 
   2  11   1        0.34       -0.66      4.21 o 
   3  11   1       52.94       46.23      5.28 o 
   4  11   1       32.78       29.83      5.60 o 
   5  11   1       28.48       32.88      5.73 o 
   6  11   1       55.76       71.71      8.56 o 
   7  11   1      213.37      227.67     12.11 o 
   8  11   1      228.14      244.88     12.90 o 
   9  11   1      203.64      238.44     16.30 o 
  10  11   1       63.96       79.65     11.30 o 
  11  11   1       10.88       23.60     11.64 o 
 -11  12   1       33.56       40.98     14.08 o 
 -10  12   1        3.65       10.00     10.34 o 
  -9  12   1        2.96        1.10     10.52 o 
  -8  12   1       68.87       78.36     11.05 o 
  -7  12   1       17.91       13.77     12.98 o 
  -6  12   1       21.52       25.07      9.12 o 
  -5  12   1       43.99       58.72      9.27 o 
  -4  12   1      205.96      200.74     11.70 o 
  -3  12   1      192.20      188.79      8.94 o 
  -2  12   1        3.51        4.17      5.47 o 
  -1  12   1      261.95      247.23      9.46 o 
   0  12   1      117.80      125.29      7.09 o 
   1  12   1       52.33       60.59      7.61 o 
   2  12   1      125.82      137.64      9.94 o 
   3  12   1      282.36      276.79     13.27 o 
   4  12   1       37.67       41.32      6.26 o 
   5  12   1       71.67       72.76      6.67 o 
   6  12   1       25.97       11.39      9.35 o 
   7  12   1        1.21        6.69     12.70 o 
   8  12   1       26.81       30.51     10.85 o 
   9  12   1       30.59       30.83      9.91 o 
  10  12   1        1.43       13.71     10.91 o 
  -9  13   1       58.33       43.86     16.84 o 
  -8  13   1       13.10       26.48     11.24 o 
  -7  13   1       12.72       25.06     12.42 o 
  -6  13   1        3.58        0.55     20.71 o 
  -5  13   1       35.65       28.65      9.39 o 
  -4  13   1       23.74       49.88      9.67 o 
  -3  13   1       70.46       96.63     17.12 o 
  -2  13   1      253.28      242.83     13.89 o 
  -1  13   1       29.45       24.29      6.27 o 
   0  13   1       34.97       39.04      8.20 o 
   1  13   1       27.21       31.87      7.94 o 
   2  13   1       62.20       59.72      8.23 o 
   3  13   1      124.09      116.21      9.56 o 
   4  13   1      130.02      106.63      8.63 o 
   5  13   1      209.15      255.29     19.34 o 
   6  13   1        0.98       16.08     10.13 o 
   7  13   1       36.03       52.06     19.88 o 
   8  13   1        0.19        8.56     10.54 o 
   9  13   1       10.41       13.59     11.00 o 
  -8  14   1       12.04       11.17     12.03 o 
  -7  14   1       51.90       43.97     11.87 o 
  -6  14   1        1.21       -0.88     21.26 o 
  -5  14   1        3.90        1.89     10.21 o 
  -4  14   1        7.52        5.16      9.90 o 
  -3  14   1        5.13        1.28      9.74 o 
  -2  14   1       11.67       27.61     13.25 o 
  -1  14   1       95.60       84.67      9.37 o 
   0  14   1        2.62        4.87      7.94 o 
   1  14   1       43.26       37.53      8.98 o 
   2  14   1       19.79       22.15      7.94 o 
   3  14   1       49.14       37.48      8.88 o 
   4  14   1        1.88        0.00     12.70 o 
   5  14   1       32.16       24.85     15.46 o 
   6  14   1       41.39       49.15     16.01 o 
   7  14   1        2.86       -5.52     13.80 o 
  -6  15   1       21.51       22.64     16.57 o 
  -5  15   1      198.17      218.80     19.34 o 
  -4  15   1       11.79      -17.67     13.25 o 
  -3  15   1        1.75       -0.55     14.91 o 
  -2  15   1       66.34       80.63     14.91 o 
  -1  15   1        8.99        4.03      9.35 o 
   0  15   1        3.85       -0.60      9.17 o 
   1  15   1        1.29        1.10      9.37 o 
   2  15   1       42.16       32.29      9.74 o 
   3  15   1        1.32      -13.32      8.88 o 
   4  15   1       28.48       27.06     16.01 o 
   5  15   1        0.54        2.21     14.91 o 
  -1  16   1       16.62       20.43     15.46 o 
   0  16   1       13.48       10.33     11.32 o 
   1  16   1        0.20       -9.09     10.13 o 
 -15   0   2       87.89       69.04     14.91 o 
 -14   0   2      125.47      145.84     13.81 o 
 -13   0   2      199.68      183.77      9.68 o 
 -12   0   2      670.10      645.57     16.16 o 
 -11   0   2     3220.72     3107.58     52.42 o 
 -10   0   2     3028.64     2875.48     47.24 o 
  -9   0   2     1277.80     1254.27     18.11 o 
  -8   0   2     5152.40     4888.52    103.18 o 
  -7   0   2    13760.93    13361.98    162.19 o 
  -6   0   2     3802.45     3705.10     46.30 o 
  -5   0   2     2564.28     2645.02     33.20 o 
  -4   0   2     4342.13     4219.20     51.77 o 
  -3   0   2     9134.63     9368.59    113.54 o 
  -2   0   2     1718.54     1708.81     26.33 o 
  -1   0   2      938.88     1078.89     23.54 o 
   0   0   2      319.09      380.17      9.43 o 
   1   0   2       53.65       43.65      2.76 o 
   2   0   2   110262.22   108403.88   2217.94 o 
   3   0   2     2808.14     2851.65     44.87 o 
   4   0   2     9781.25     9867.17    221.23 o 
   5   0   2     2679.45     2599.55     41.92 o 
   6   0   2      529.80      460.07     16.90 o 
   7   0   2      157.77      153.90      6.63 o 
   8   0   2     2618.82     2576.87     48.48 o 
   9   0   2      706.48      666.22     35.47 o 
  10   0   2       21.15       26.26      5.97 o 
  11   0   2       42.09       59.05      7.55 o 
  12   0   2      226.26      191.91     10.53 o 
  13   0   2        0.71       -1.10     10.49 o 
  14   0   2       45.70       77.31     16.57 o 
  15   0   2        5.04        0.00     14.36 o 
 -16   1   2       88.10       78.98     14.91 o 
 -15   1   2      301.10      319.49     22.11 o 
 -14   1   2      119.37      131.91     10.07 o 
 -13   1   2       41.08       38.36      5.27 o 
 -12   1   2      335.45      361.66      8.78 o 
 -11   1   2     1454.97     1416.84     37.88 o 
 -10   1   2       31.64       31.63      3.78 o 
  -9   1   2       21.56       25.06      2.82 o 
  -8   1   2       38.86       38.41      3.09 o 
  -7   1   2     1105.11     1103.85     13.52 o 
  -6   1   2     4343.42     4608.71     38.05 o 
  -5   1   2      157.59      163.45      2.85 o 
  -4   1   2     7747.81     8112.98     77.06 o 
  -3   1   2    10808.27    11281.69    195.98 o 
  -2   1   2     1434.54     1553.79     16.99 o 
  -1   1   2     4638.16     4502.08     47.33 o 
   0   1   2    11604.70    11465.01    165.42 o 
   1   1   2     5718.95     5810.71     88.43 o 
   2   1   2      587.50      625.02      9.16 o 
   3   1   2     1521.33     1496.93     19.79 o 
   4   1   2     5844.05     6158.71     66.93 o 
   5   1   2       20.68       25.58      2.00 o 
   6   1   2       54.45       50.61      3.37 o 
   7   1   2       71.54       77.23      3.60 o 
   8   1   2      115.89      121.52      4.71 o 
   9   1   2      351.27      363.03      7.94 o 
  10   1   2      471.09      478.88      9.44 o 
  11   1   2      310.40      313.73      8.54 o 
  12   1   2      125.97      127.70      6.41 o 
  13   1   2      101.99      122.98      8.69 o 
  14   1   2       53.83       56.44     11.32 o 
  15   1   2        0.43        3.82     10.52 o 
 -16   2   2        0.83       17.12     13.80 o 
 -15   2   2        0.61        0.00     13.80 o 
 -14   2   2      101.11      127.24     13.26 o 
 -13   2   2       17.91       25.37      7.61 o 
 -12   2   2       10.91       17.18      4.69 o 
 -11   2   2      335.18      356.87      8.07 o 
 -10   2   2      267.17      246.00      5.76 o 
  -9   2   2        3.91        6.74      2.65 o 
  -8   2   2       97.19      103.65      3.50 o 
  -7   2   2       44.02       39.99      2.02 o 
  -6   2   2      535.88      584.19      8.36 o 
  -5   2   2     1749.11     1893.94     21.62 o 
  -4   2   2     2077.49     2118.01     27.16 o 
  -3   2   2      975.78      983.22     62.24 o 
  -2   2   2      238.69      242.64      3.66 o 
  -1   2   2      409.74      413.51     12.50 o 
   0   2   2     1756.18     1768.28     19.60 o 
   1   2   2        4.35        7.30      1.22 o 
   2   2   2      791.68      867.66     10.81 o 
   3   2   2        0.67        0.73      1.54 o 
   4   2   2       96.25      106.03      3.60 o 
   5   2   2      366.73      368.67      9.19 o 
   6   2   2     1521.96     1564.64     19.42 o 
   7   2   2       21.03       22.82      3.07 o 
   8   2   2       16.32       16.94      3.23 o 
   9   2   2      160.71      164.40      6.38 o 
  10   2   2        2.66       -0.43      3.83 o 
  11   2   2       51.47       47.74      5.58 o 
  12   2   2       10.93        6.75      5.03 o 
  13   2   2       11.73       10.13      6.58 o 
  14   2   2        8.74       10.32      8.04 o 
  15   2   2       15.43        4.35     10.91 o 
 -16   3   2       57.36       70.13     16.02 o 
 -15   3   2       38.34       32.16     10.49 o 
 -14   3   2        2.86       -3.83      8.39 o 
 -13   3   2       11.87       17.95     14.08 o 
 -12   3   2       35.85       42.45      5.44 o 
 -11   3   2      220.85      219.64      6.89 o 
 -10   3   2        0.63        0.92      3.03 o 
  -9   3   2      182.99      184.82      4.97 o 
  -8   3   2        5.17        0.95      2.35 o 
  -7   3   2     2655.49     2752.64     31.41 o 
  -6   3   2     1174.11     1172.11     14.60 o 
  -5   3   2      531.18      676.87     10.78 o 
  -4   3   2     3166.65     3208.24     66.72 o 
  -3   3   2     2331.10     2279.88     28.81 o 
  -2   3   2     4457.21     4425.44     60.58 o 
  -1   3   2      747.55      734.47      8.88 o 
   0   3   2     5369.81     5335.34     56.35 o 
   1   3   2     3354.78     3386.08     42.62 o 
   2   3   2      579.70      594.53      9.15 o 
   3   3   2       27.44       24.80      2.63 o 
   4   3   2      385.39      443.81      7.19 o 
   5   3   2      575.90      606.85      9.17 o 
   6   3   2       16.42       20.16      5.34 o 
   7   3   2       60.46       67.93      3.65 o 
   8   3   2      251.36      227.88      5.76 o 
   9   3   2       62.84       55.56      4.34 o 
  10   3   2      114.58      134.64      6.62 o 
  11   3   2      406.86      403.21     16.30 o 
  12   3   2       33.16       36.80      8.17 o 
  13   3   2      121.21      131.41     11.00 o 
  14   3   2       33.13       41.48     10.35 o 
  15   3   2        3.84        8.83     15.46 o 
 -16   4   2       23.79       35.34     17.12 o 
 -15   4   2        2.82       10.94     11.59 o 
 -14   4   2      158.73      149.36     17.96 o 
 -13   4   2      395.78      379.82     14.66 o 
 -12   4   2      320.86      337.05     13.09 o 
 -11   4   2     1909.69     1850.24     43.17 o 
 -10   4   2     1466.19     1431.48     23.41 o 
  -9   4   2     1736.49     1766.67     32.61 o 
  -8   4   2     1602.76     1493.14     21.70 o 
  -7   4   2     4733.94     4500.66     50.06 o 
  -6   4   2     2143.08     2046.72     23.91 o 
  -5   4   2      868.70      839.90     10.50 o 
  -4   4   2       90.06       59.90     19.85 o 
  -3   4   2     3708.18     3790.29     40.76 o 
  -2   4   2      599.33      638.83      8.42 o 
  -1   4   2      288.53      283.49      5.36 o 
   0   4   2      489.93      489.86      6.08 o 
   1   4   2     3527.69     3431.08     36.92 o 
   2   4   2     2275.76     2183.19     28.23 o 
   3   4   2     3419.71     3449.97     43.74 o 
   4   4   2     5894.24     5926.95     73.84 o 
   5   4   2     3994.14     3814.87     48.72 o 
   6   4   2      656.26      619.18     11.05 o 
   7   4   2      267.40      245.21      6.25 o 
   8   4   2     2458.70     2400.65     29.46 o 
   9   4   2      556.16      503.33     14.29 o 
  10   4   2       20.00       18.96      4.42 o 
  11   4   2       15.06       14.22      4.89 o 
  12   4   2      168.67      150.24     17.96 o 
  13   4   2       41.47       59.44      9.74 o 
  14   4   2       44.03       47.95      9.95 o 
  15   4   2        0.35       -8.91     10.74 o 
 -15   5   2      240.56      280.91     15.40 o 
 -14   5   2      110.84      137.48     11.91 o 
 -13   5   2       67.91       89.89     10.13 o 
 -12   5   2      541.45      599.20     24.81 o 
 -11   5   2      338.33      344.25      9.34 o 
 -10   5   2       25.69       28.29      4.20 o 
  -9   5   2       57.01       57.75      5.24 o 
  -8   5   2      398.39      398.79      9.87 o 
  -7   5   2     1652.74     1607.92     23.27 o 
  -6   5   2     2004.82     1969.69     49.60 o 
  -5   5   2      721.02      789.73     10.33 o 
  -4   5   2     2021.18     1959.27     25.18 o 
  -3   5   2    18233.14    18359.32    320.26 o 
  -2   5   2     1827.96     1765.83     20.20 o 
  -1   5   2       74.12       58.06      2.61 o 
   0   5   2     4062.94     3782.61     37.43 o 
   1   5   2     8732.65     8549.91     92.17 o 
   2   5   2       66.97       82.24      3.55 o 
   3   5   2       39.25       38.84      3.43 o 
   4   5   2     4892.83     4997.81     62.86 o 
   5   5   2      347.70      363.02      7.78 o 
   6   5   2      530.19      545.99     10.81 o 
   7   5   2      570.86      570.56     11.12 o 
   8   5   2       93.73       97.17      8.28 o 
   9   5   2      444.98      457.22     10.41 o 
  10   5   2      410.57      422.92      9.21 o 
  11   5   2      240.45      240.40     12.12 o 
  12   5   2      114.57      136.23     10.11 o 
  13   5   2        2.66        2.73      9.67 o 
  14   5   2       13.53       19.21     20.71 o 
  15   5   2       13.99       40.32     11.60 o 
 -15   6   2       11.58        8.45     10.73 o 
 -14   6   2        3.96        3.31     18.22 o 
 -13   6   2       16.10       19.39      8.78 o 
 -12   6   2        0.32       -3.51      6.20 o 
 -11   6   2      199.89      267.08     14.63 o 
 -10   6   2      195.53      248.09      9.29 o 
  -9   6   2       34.95       24.11      5.38 o 
  -8   6   2       16.79       25.45      6.36 o 
  -7   6   2      430.44      441.95     18.72 o 
  -6   6   2       16.87       26.94      4.12 o 
  -5   6   2        7.61        9.50      3.35 o 
  -4   6   2      845.34      868.82     14.03 o 
  -3   6   2      291.75      278.32      6.16 o 
  -2   6   2      153.11      131.34      4.31 o 
  -1   6   2       24.58       31.69      3.24 o 
   0   6   2       62.73       80.53      3.30 o 
   1   6   2      241.16      318.82      5.90 o 
   2   6   2     1135.26     1143.93     15.04 o 
   3   6   2       24.32       26.84      3.16 o 
   4   6   2      515.64      485.01     11.02 o 
   5   6   2      365.83      341.47     11.23 o 
   6   6   2       40.13       42.98      4.22 o 
   7   6   2        4.35        4.81      4.78 o 
   8   6   2      175.60      176.10      6.94 o 
   9   6   2       40.72       45.41      5.03 o 
  10   6   2      128.34      133.63      8.44 o 
  11   6   2        1.40        1.61      7.37 o 
  12   6   2      257.28      234.22     12.61 o 
  13   6   2       18.70       -1.92      7.86 o 
  14   6   2      127.11      130.77     15.74 o 
 -15   7   2        2.42        6.04     10.69 o 
 -14   7   2       36.62       27.24      9.95 o 
 -13   7   2       64.73       59.40      8.34 o 
 -12   7   2       91.58      107.03     12.47 o 
 -11   7   2       11.85       22.61      6.39 o 
 -10   7   2      236.49      250.37     15.89 o 
  -9   7   2       18.52       10.97      5.18 o 
  -8   7   2      433.41      444.66     11.13 o 
  -7   7   2      413.35      374.52      9.69 o 
  -6   7   2      201.61      217.23      7.84 o 
  -5   7   2      665.55      661.26     12.47 o 
  -4   7   2       93.56       96.95      3.85 o 
  -3   7   2       53.45       60.34      3.13 o 
  -2   7   2      657.21      676.93     11.14 o 
  -1   7   2     1718.76     1683.02     29.48 o 
   0   7   2       17.96       30.54      3.24 o 
   1   7   2        3.29        3.94      2.55 o 
   2   7   2      781.26      756.36     10.86 o 
   3   7   2      640.18      640.55     11.13 o 
   4   7   2      133.82      149.15      5.82 o 
   5   7   2       54.95       68.61      6.67 o 
   6   7   2      110.59      107.81      5.36 o 
   7   7   2        1.31       -1.92      4.20 o 
   8   7   2      114.63      112.29      6.15 o 
   9   7   2        2.31       -2.58      5.16 o 
  10   7   2        0.18        1.23      9.60 o 
  11   7   2        3.55       -6.62      7.09 o 
  12   7   2       66.57       47.02      8.72 o 
  13   7   2       99.41       83.66      9.95 o 
  14   7   2        1.46        8.36     16.16 o 
 -14   8   2       17.56       23.21     10.91 o 
 -13   8   2       42.58       48.05      8.47 o 
 -12   8   2      213.00      183.15      9.65 o 
 -11   8   2      427.34      438.35     12.63 o 
 -10   8   2      962.13      945.17     52.66 o 
  -9   8   2       13.32        9.02      5.72 o 
  -8   8   2      384.80      371.62     10.85 o 
  -7   8   2      952.06      961.81     36.61 o 
  -6   8   2      361.44      359.70     14.38 o 
  -5   8   2     1291.80     1283.69     25.12 o 
  -4   8   2      223.18      235.88      6.38 o 
  -3   8   2       67.83       80.46      4.47 o 
  -2   8   2      207.47      228.24      8.36 o 
  -1   8   2        0.33        4.20      3.39 o 
   0   8   2       66.02       55.28      3.41 o 
   1   8   2      302.92      274.58      6.51 o 
   2   8   2      205.96      213.10      6.05 o 
   3   8   2      902.64      874.09     15.25 o 
   4   8   2      971.64      980.90     17.35 o 
   5   8   2      743.96      723.96     16.75 o 
   6   8   2       50.74       48.61      4.95 o 
   7   8   2     1146.06     1134.56     18.53 o 
   8   8   2      152.67      159.82      7.43 o 
   9   8   2       40.77       45.41      8.33 o 
  10   8   2      230.37      244.17     12.43 o 
  11   8   2        1.24       -1.17      8.08 o 
  12   8   2        0.08       -2.69      7.99 o 
  13   8   2       80.18       60.57      9.49 o 
 -13   9   2      122.71      152.07     12.72 o 
 -12   9   2       74.56       81.66      9.11 o 
 -11   9   2       66.69       81.42      8.06 o 
 -10   9   2      107.66      141.83      8.69 o 
  -9   9   2       53.23       58.50      8.32 o 
  -8   9   2       22.77       21.09      6.01 o 
  -7   9   2       60.33       61.38      6.36 o 
  -6   9   2      268.20      247.99     11.34 o 
  -5   9   2      402.12      408.78     13.10 o 
  -4   9   2     3130.44     3037.39     51.30 o 
  -3   9   2     1995.88     1927.86     27.05 o 
  -2   9   2     1875.99     1902.94     41.21 o 
  -1   9   2      111.26      116.86      9.05 o 
   0   9   2     1328.73     1342.13     23.78 o 
   1   9   2     1121.19     1115.24     15.32 o 
   2   9   2       72.22       83.57      5.21 o 
   3   9   2       20.73       24.43      3.90 o 
   4   9   2      112.59      117.88      7.42 o 
   5   9   2       12.00       17.99      4.37 o 
   6   9   2      305.08      307.95     11.60 o 
   7   9   2        4.91        6.65      5.07 o 
   8   9   2      302.82      325.34      9.61 o 
   9   9   2      209.73      214.89     13.54 o 
  10   9   2       53.60       69.26      9.81 o 
  11   9   2        7.51       11.23      8.85 o 
  12   9   2        2.62        2.22      8.92 o 
 -13  10   2        3.42      -10.02     10.34 o 
 -12  10   2        0.60      -14.17      9.95 o 
 -11  10   2      105.32      136.75     11.87 o 
 -10  10   2        3.38        9.52      8.78 o 
  -9  10   2       90.20      116.21     13.53 o 
  -8  10   2       60.37       68.59      9.17 o 
  -7  10   2      348.27      365.57     14.40 o 
  -6  10   2       26.15        9.08      7.78 o 
  -5  10   2       28.61       15.22      7.00 o 
  -4  10   2      146.51      157.17      8.96 o 
  -3  10   2     1450.89     1499.65     22.57 o 
  -2  10   2      186.62      184.34      7.28 o 
  -1  10   2        0.11        6.85      4.87 o 
   0  10   2       79.35       74.30      5.72 o 
   1  10   2      296.09      295.32      8.57 o 
   2  10   2      168.85      174.44      9.68 o 
   3  10   2       18.02       18.64      4.43 o 
   4  10   2      126.10      136.71      5.84 o 
   5  10   2      230.80      248.07     12.29 o 
   6  10   2      231.79      228.29      9.72 o 
   7  10   2      278.38      270.55     17.14 o 
   8  10   2       51.08       72.79      9.81 o 
   9  10   2        1.38        8.38      9.81 o 
  10  10   2        0.01       11.92     10.45 o 
  11  10   2       11.77        9.31     10.60 o 
  12  10   2       78.95       82.22     10.56 o 
 -12  11   2        6.87       11.32     10.91 o 
 -11  11   2       12.65        4.96      9.56 o 
 -10  11   2       86.90       94.51     11.48 o 
  -9  11   2        0.03       -4.30      8.39 o 
  -8  11   2       73.22       85.02      9.95 o 
  -7  11   2       21.26       25.84      8.39 o 
  -6  11   2       29.93       27.56      8.48 o 
  -5  11   2       88.46       77.88      8.59 o 
  -4  11   2      214.56      206.18     11.01 o 
  -3  11   2       52.76       61.56     17.95 o 
  -2  11   2      583.00      553.69     12.17 o 
  -1  11   2      337.57      324.67     10.04 o 
   0  11   2      273.77      278.34      9.58 o 
   1  11   2       31.33       22.72      5.37 o 
   2  11   2      115.23      107.67      7.69 o 
   3  11   2        0.30       -6.81      5.04 o 
   4  11   2       13.98       13.85      4.62 o 
   5  11   2        1.76        2.26      5.75 o 
   6  11   2        2.06       -1.93      5.91 o 
   7  11   2        4.31       -3.48      8.23 o 
   8  11   2       79.08       78.40     10.61 o 
   9  11   2       22.44       29.46     10.22 o 
  10  11   2       22.41       27.98     10.88 o 
  11  11   2       12.97       11.63     11.00 o 
 -11  12   2        8.17       -7.18     15.74 o 
 -10  12   2       31.53       23.58     10.34 o 
  -9  12   2       29.49       15.75      9.74 o 
  -8  12   2       49.94       47.27     10.46 o 
  -7  12   2        3.98       -1.68      9.51 o 
  -6  12   2      105.90      128.18     21.82 o 
  -5  12   2      157.50      174.41     12.71 o 
  -4  12   2        4.08       10.20     11.32 o 
  -3  12   2        0.54       -4.46      7.55 o 
  -2  12   2      156.02      173.44      8.60 o 
  -1  12   2       12.94       12.54      5.61 o 
   0  12   2      380.15      348.14     11.02 o 
   1  12   2       70.17       59.81      6.87 o 
   2  12   2      147.33      136.31      7.91 o 
   3  12   2       44.04       44.22      8.84 o 
   4  12   2      336.88      306.53     49.21 o 
   5  12   2       15.40       14.09      6.94 o 
   6  12   2       37.61       45.90      6.81 o 
   7  12   2      103.56      131.56     15.74 o 
   8  12   2        1.15        4.12      9.68 o 
   9  12   2        0.27        5.21     10.60 o 
  10  12   2       68.61       70.14     19.88 o 
  -9  13   2       53.61       49.71     11.54 o 
  -8  13   2       39.25       37.16     10.75 o 
  -7  13   2       37.50       37.10     10.13 o 
  -6  13   2        7.82       -4.08     10.30 o 
  -5  13   2       69.19       71.19     10.77 o 
  -4  13   2       97.40      122.86     10.69 o 
  -3  13   2      121.20      131.53     10.52 o 
  -2  13   2       58.29       65.06      9.91 o 
  -1  13   2       31.54       50.76      6.80 o 
   0  13   2       92.76       92.99      7.51 o 
   1  13   2       55.79       56.58      6.99 o 
   2  13   2      178.72      181.49     10.70 o 
   3  13   2        4.94        5.60      7.83 o 
   4  13   2        0.30      -11.49      7.66 o 
   5  13   2       10.02       18.90     16.01 o 
   6  13   2       30.07       47.49     14.91 o 
   7  13   2        5.01        7.18     14.91 o 
   8  13   2        3.70       -5.49     10.48 o 
  -8  14   2        2.39        3.86     18.22 o 
  -7  14   2       22.58        1.41     11.14 o 
  -6  14   2        0.59        1.00     19.05 o 
  -5  14   2        1.43       -9.11     12.42 o 
  -4  14   2        0.92       -2.52     10.52 o 
  -3  14   2       19.43       18.56     10.06 o 
  -2  14   2       36.42       27.92      9.81 o 
  -1  14   2       11.45        5.56      9.02 o 
   0  14   2       14.62       12.74      8.39 o 
   1  14   2      117.07      119.78      9.91 o 
   2  14   2       21.62       24.97      8.62 o 
   3  14   2       28.34       18.00      8.56 o 
   4  14   2       38.22       51.15      8.62 o 
   5  14   2       42.68       60.19     16.01 o 
   6  14   2        9.00        7.18     13.80 o 
   7  14   2        0.44      -14.91     14.36 o 
  -5  15   2       17.80       14.74     13.53 o 
  -4  15   2       10.16       28.30     11.79 o 
  -3  15   2       10.38       21.21     11.69 o 
  -2  15   2        7.16       16.56     13.80 o 
  -1  15   2       78.83       81.19     16.57 o 
   0  15   2       14.37       12.15     14.36 o 
   1  15   2        2.26       -9.94      9.11 o 
   2  15   2        6.56        6.31      9.67 o 
   3  15   2        0.57        8.94     10.77 o 
   4  15   2        2.03        0.99      8.35 o 
 -15   1   3      460.52      424.85     16.20 o 
 -14   1   3      464.75      438.66     12.08 o 
 -13   1   3       59.68       52.10      6.45 o 
 -12   1   3      716.67      709.79     13.85 o 
 -11   1   3       24.87       20.51      4.13 o 
 -10   1   3      500.06      480.63      9.05 o 
  -9   1   3       60.12       55.34      3.85 o 
  -8   1   3      886.27      788.96      9.69 o 
  -7   1   3      413.45      379.00      5.69 o 
  -6   1   3      537.12      659.50      6.98 o 
  -5   1   3      366.84      373.41      5.72 o 
  -4   1   3       52.01       66.08      3.56 o 
  -3   1   3      421.61      423.93      5.10 o 
  -2   1   3     1519.66     1514.19     15.20 o 
  -1   1   3     5591.24     5990.92     71.37 o 
   0   1   3     1315.38     1358.73     36.95 o 
   1   1   3      357.45      304.29      6.46 o 
   2   1   3     3509.32     3581.69     83.23 o 
   3   1   3     1621.31     1663.21     22.41 o 
   4   1   3      363.11      345.40      8.02 o 
   5   1   3    11129.20    11655.22    142.93 o 
   6   1   3      659.59      657.29     11.42 o 
   7   1   3      111.33      106.38      4.69 o 
   8   1   3       34.04       48.31      6.14 o 
   9   1   3       52.24       59.51      4.59 o 
  10   1   3       19.85       26.92      4.77 o 
  11   1   3       19.77       33.80      7.01 o 
  12   1   3       52.00       54.17      6.00 o 
  13   1   3      123.96      125.27      7.34 o 
  14   1   3      126.70      124.90     11.73 o 
  15   1   3        5.04      -19.32     16.56 o 
 -16   2   3       52.26       78.97     10.93 o 
 -15   2   3      331.63      373.46     15.97 o 
 -14   2   3      111.20      114.08      7.93 o 
 -13   2   3       13.05       14.41      7.04 o 
 -12   2   3      224.79      212.09      8.54 o 
 -11   2   3       95.73      106.17      6.13 o 
 -10   2   3     5031.08     4923.20     63.01 o 
  -9   2   3     2455.56     2400.08     25.01 o 
  -8   2   3      781.61      787.29      9.85 o 
  -7   2   3     4444.77     4292.77     47.41 o 
  -6   2   3    11906.90    12067.85    129.03 o 
  -5   2   3     2046.25     2022.62     26.82 o 
  -4   2   3    10903.17    11226.70    106.41 o 
  -3   2   3    11236.34    11098.11    115.92 o 
  -2   2   3      845.74      770.34      9.41 o 
  -1   2   3      149.71      139.61      3.07 o 
   0   2   3     4241.30     4295.89     51.57 o 
   1   2   3        0.15       15.54      8.22 o 
   2   2   3     1518.97     1538.16     20.61 o 
   3   2   3     1965.42     2004.13     26.37 o 
   4   2   3       11.91       15.04      2.60 o 
   5   2   3     8976.93     9121.31    112.64 o 
   6   2   3     1845.39     1808.01     25.12 o 
   7   2   3      230.08      206.85      6.17 o 
   8   2   3      322.28      323.22      8.59 o 
   9   2   3     1151.51     1148.68     18.56 o 
  10   2   3      117.27      114.69      6.48 o 
  11   2   3      124.74       98.79      8.88 o 
  12   2   3        1.56        7.99      5.88 o 
  13   2   3       73.71       75.03      9.48 o 
  14   2   3       22.43        6.29     12.42 o 
  15   2   3        0.08      -13.25     17.12 o 
 -16   3   3       28.11       35.57     11.12 o 
 -15   3   3      437.98      459.69     17.97 o 
 -14   3   3      168.75      199.68     11.48 o 
 -13   3   3      137.73      141.17     14.13 o 
 -12   3   3      149.53      167.59      7.41 o 
 -11   3   3     3036.70     2987.90     40.50 o 
 -10   3   3      810.29      789.84     17.76 o 
  -9   3   3      220.59      232.73     10.29 o 
  -8   3   3     2085.30     2020.40     37.59 o 
  -7   3   3      420.51      420.31     12.94 o 
  -6   3   3      102.38       90.24      3.28 o 
  -5   3   3      949.00      989.10     14.51 o 
  -4   3   3      258.63      311.77      4.92 o 
  -3   3   3     4290.56     4352.73     46.42 o 
  -2   3   3    12180.08    12125.97    166.43 o 
  -1   3   3     4435.08     4544.03     48.42 o 
   0   3   3      779.31      743.05      9.43 o 
   1   3   3     2847.95     2607.02     26.20 o 
   2   3   3     8544.86     8168.60     90.08 o 
   3   3   3      339.50      316.87      5.86 o 
   4   3   3      360.19      328.51      6.38 o 
   5   3   3      344.65      330.23      6.77 o 
   6   3   3      991.03      993.01     15.58 o 
   7   3   3        1.12        3.78      4.66 o 
   8   3   3       27.17       32.81      3.81 o 
   9   3   3       10.03        3.01      6.32 o 
  10   3   3      168.65      181.81      7.89 o 
  11   3   3       99.20      116.83      7.17 o 
  12   3   3        6.99       21.80      6.56 o 
  13   3   3       28.40       54.24     14.36 o 
  14   3   3       16.41        4.07     12.98 o 
 -16   4   3        3.52        4.71     10.45 o 
 -15   4   3       17.76       44.17      9.76 o 
 -14   4   3        7.68        9.39      8.95 o 
 -13   4   3       12.94       12.43      6.25 o 
 -12   4   3       16.33       19.61      6.01 o 
 -11   4   3       54.91       36.50      5.68 o 
 -10   4   3      143.78      167.20      5.99 o 
  -9   4   3       37.76       39.08      4.70 o 
  -8   4   3        0.95       -0.78      3.72 o 
  -7   4   3      283.65      310.43      7.65 o 
  -6   4   3      438.76      417.31      8.50 o 
  -5   4   3       27.23       28.29      4.58 o 
  -4   4   3      674.21      846.89     11.83 o 
  -3   4   3     1839.69     1819.15     29.31 o 
  -2   4   3      997.64     1068.52     11.86 o 
  -1   4   3      106.00      113.88      3.35 o 
   0   4   3      864.64      866.12      9.92 o 
   1   4   3       12.60       13.91      1.80 o 
   2   4   3      681.75      655.19      8.07 o 
   3   4   3      609.12      599.34      9.15 o 
   4   4   3      293.42      304.09      6.31 o 
   5   4   3      509.18      511.53      8.87 o 
   6   4   3      219.02      193.32      6.05 o 
   7   4   3      142.70      154.35      5.71 o 
   8   4   3        3.31        1.63      3.87 o 
   9   4   3      203.16      208.24     10.32 o 
  10   4   3       80.20       86.73      9.37 o 
  11   4   3       89.99       91.75      6.68 o 
  12   4   3      132.78      130.64     10.61 o 
  13   4   3       19.61       26.04      9.42 o 
  14   4   3        0.01        5.93     11.00 o 
 -15   5   3       31.47       21.40     11.12 o 
 -14   5   3       15.66       23.25     11.32 o 
 -13   5   3      127.99      134.87     11.33 o 
 -12   5   3       76.01       73.73      6.91 o 
 -11   5   3       95.92       75.70      5.25 o 
 -10   5   3      119.24      107.83      9.61 o 
  -9   5   3      226.80      194.73      7.87 o 
  -8   5   3       78.81       72.02      5.27 o 
  -7   5   3        3.71        3.20      3.74 o 
  -6   5   3       19.47       22.22      3.81 o 
  -5   5   3       14.90       14.86      3.16 o 
  -4   5   3      260.88      250.19      4.96 o 
  -3   5   3      423.75      417.00      7.27 o 
  -2   5   3      280.03      267.01      5.28 o 
  -1   5   3     2891.63     2956.69     32.70 o 
   0   5   3      280.84      264.42      4.58 o 
   1   5   3      634.93      644.88      8.79 o 
   2   5   3      234.65      233.57      6.47 o 
   3   5   3      609.52      579.99      9.20 o 
   4   5   3     1353.42     1390.17     18.05 o 
   5   5   3       73.64       76.36      4.05 o 
   6   5   3      183.45      164.05      5.79 o 
   7   5   3       96.86       87.90      7.65 o 
   8   5   3      123.56      108.38      5.38 o 
   9   5   3       87.80       99.00      5.71 o 
  10   5   3       16.19       17.18      4.37 o 
  11   5   3       16.30        6.06      5.99 o 
  12   5   3        5.77       -5.86      9.66 o 
  13   5   3        6.46       -1.13     12.98 o 
  14   5   3       38.81       51.11     11.24 o 
 -15   6   3       32.00       62.84     32.03 o 
 -14   6   3        2.15        0.21     10.34 o 
 -13   6   3        3.61        3.99      8.95 o 
 -12   6   3        2.99        0.23      5.97 o 
 -11   6   3      228.33      203.34      9.76 o 
 -10   6   3      548.54      485.34     16.16 o 
  -9   6   3     1218.86     1228.20     30.26 o 
  -8   6   3      687.16      698.75     17.27 o 
  -7   6   3     2318.34     2204.18     30.96 o 
  -6   6   3     1734.72     1665.86     24.01 o 
  -5   6   3     1986.22     1913.68     33.04 o 
  -4   6   3     4221.51     4189.15     45.81 o 
  -3   6   3     1554.48     1533.10     18.39 o 
  -2   6   3      949.16      910.74     14.43 o 
  -1   6   3      326.44      338.68      5.41 o 
   0   6   3      840.63      834.46     10.06 o 
   1   6   3      109.29      136.26      4.46 o 
   2   6   3      836.72      803.10     21.57 o 
   3   6   3      922.70      959.25     15.02 o 
   4   6   3      404.01      430.02     22.31 o 
   5   6   3      612.79      561.45      9.80 o 
   6   6   3      931.32      899.65     13.89 o 
   7   6   3       17.64       15.37      4.36 o 
   8   6   3      198.13      191.62      7.22 o 
   9   6   3      194.91      189.71      7.31 o 
  10   6   3      233.49      211.96      7.89 o 
  11   6   3       71.23       56.36      8.81 o 
  12   6   3       37.32       26.60     10.77 o 
  13   6   3       11.07        7.61     10.75 o 
  14   6   3        7.07        3.94     12.15 o 
 -14   7   3      223.66      249.55     14.65 o 
 -13   7   3       73.18       84.50     10.91 o 
 -12   7   3      250.62      291.81     11.57 o 
 -11   7   3      483.89      537.97     31.89 o 
 -10   7   3      648.90      604.65     32.74 o 
  -9   7   3      223.61      234.57      9.54 o 
  -8   7   3      567.67      567.02     12.46 o 
  -7   7   3      780.16      808.43     19.27 o 
  -6   7   3     1055.12      995.38     16.87 o 
  -5   7   3      396.57      372.64      9.35 o 
  -4   7   3       81.45       84.99      5.20 o 
  -3   7   3     1148.79     1071.08     14.02 o 
  -2   7   3     2324.33     2273.96     26.43 o 
  -1   7   3     1267.33     1181.55     20.80 o 
   0   7   3     2248.33     2201.89     25.89 o 
   1   7   3     1649.59     1527.28     19.07 o 
   2   7   3     1230.94     1173.03     15.51 o 
   3   7   3      391.28      374.51      9.42 o 
   4   7   3      260.57      249.28      7.50 o 
   5   7   3      493.74      509.84     10.78 o 
   6   7   3        7.91       10.03      4.35 o 
   7   7   3        8.60        8.86      4.45 o 
   8   7   3       11.59       10.52      4.86 o 
   9   7   3       76.65       82.43      6.10 o 
  10   7   3        9.68       10.27      5.48 o 
  11   7   3       85.40       90.70     11.48 o 
  12   7   3       50.28       61.30      9.03 o 
  13   7   3        5.15       12.44     10.88 o 
 -14   8   3       16.09       10.22     10.54 o 
 -13   8   3       25.31       28.44     10.15 o 
 -12   8   3        0.11        1.31      7.99 o 
 -11   8   3        1.20        4.66      6.58 o 
 -10   8   3      364.41      352.43     12.43 o 
  -9   8   3        1.05        7.34      7.33 o 
  -8   8   3       14.30       22.16      5.72 o 
  -7   8   3      173.56      183.60      8.30 o 
  -6   8   3      754.27      772.09     14.49 o 
  -5   8   3      689.03      641.08     13.71 o 
  -4   8   3       24.26       30.48      4.76 o 
  -3   8   3      956.98      943.23     13.16 o 
  -2   8   3      409.33      404.51      7.81 o 
  -1   8   3       41.54       46.44      4.24 o 
   0   8   3      577.28      590.72     11.35 o 
   1   8   3       99.89      105.87      4.68 o 
   2   8   3      388.71      350.83      7.44 o 
   3   8   3       80.39       63.29      4.21 o 
   4   8   3      192.40      192.32      7.28 o 
   5   8   3      280.51      281.77      9.34 o 
   6   8   3      321.82      321.41      9.41 o 
   7   8   3       69.44       69.57      7.28 o 
   8   8   3        6.19        0.63      5.04 o 
   9   8   3      259.20      269.80      9.13 o 
  10   8   3        7.85       -1.64      8.20 o 
  11   8   3       25.28       28.33      8.88 o 
  12   8   3       15.64        7.37      8.92 o 
 -13   9   3       65.14       54.46     10.73 o 
 -12   9   3       21.87       19.13      8.42 o 
 -11   9   3       26.85       28.90      7.55 o 
 -10   9   3       28.57        6.01      7.66 o 
  -9   9   3      132.50      119.20      8.26 o 
  -8   9   3       10.61        8.92      6.46 o 
  -7   9   3       58.54       46.87      6.25 o 
  -6   9   3      450.45      408.43     13.72 o 
  -5   9   3        3.10        6.07      5.10 o 
  -4   9   3       10.00       11.81      5.18 o 
  -3   9   3        7.12       12.41     10.77 o 
  -2   9   3       13.68       12.35      5.77 o 
  -1   9   3      314.95      316.18     11.12 o 
   0   9   3     1003.49      993.72     16.37 o 
   1   9   3        4.45        0.08      4.44 o 
   2   9   3        3.69        2.88      4.52 o 
   3   9   3       73.82       75.58      4.81 o 
   4   9   3       64.82       57.62      4.55 o 
   5   9   3        0.95       -1.86      4.94 o 
   6   9   3        2.66        6.10      5.02 o 
   7   9   3      135.17      135.09      9.05 o 
   8   9   3        1.42       -0.26      5.74 o 
   9   9   3      151.29      154.57      7.60 o 
  10   9   3      190.73      204.09     11.02 o 
  11   9   3       22.86       26.61      9.09 o 
  12   9   3       17.25        9.88      9.18 o 
 -12  10   3       78.04       80.35      9.30 o 
 -11  10   3       54.36       51.15      9.32 o 
 -10  10   3        6.90        7.10      8.48 o 
  -9  10   3      256.43      237.18     10.53 o 
  -8  10   3      656.72      645.04     31.99 o 
  -7  10   3       17.48       17.51      6.14 o 
  -6  10   3        8.55        2.94      5.74 o 
  -5  10   3      458.47      473.18     15.59 o 
  -4  10   3      690.39      695.68     18.00 o 
  -3  10   3       99.23       94.03      7.78 o 
  -2  10   3       69.11       90.49      5.88 o 
  -1  10   3     1891.11     1916.08     27.93 o 
   0  10   3       53.88       59.00      5.56 o 
   1  10   3       24.06       33.49      5.44 o 
   2  10   3       14.32       10.53      4.95 o 
   3  10   3        0.37        5.36      4.82 o 
   4  10   3       37.75       40.13      4.89 o 
   5  10   3       27.50       22.14      4.90 o 
   6  10   3      251.12      229.18      9.55 o 
   7  10   3       22.56       26.36      5.78 o 
   8  10   3       42.16       47.88      6.78 o 
   9  10   3      118.88      131.88     10.44 o 
  10  10   3       56.90       51.34      9.37 o 
  11  10   3      115.24      124.98     11.22 o 
 -11  11   3      180.90      181.12     13.08 o 
 -10  11   3       26.23       35.34     10.15 o 
  -9  11   3        1.23        1.95      9.17 o 
  -8  11   3      203.32      216.09     12.30 o 
  -7  11   3       51.73       60.81      9.17 o 
  -6  11   3       34.40       28.44      8.59 o 
  -5  11   3      114.69      113.79      9.67 o 
  -4  11   3       15.30       10.05      8.00 o 
  -3  11   3      292.26      279.60     12.44 o 
  -2  11   3      597.15      595.13     43.73 o 
  -1  11   3      362.61      361.49     11.51 o 
   0  11   3       16.81       19.33      7.16 o 
   1  11   3      361.32      392.05     10.90 o 
   2  11   3      172.37      198.16     15.58 o 
   3  11   3      486.03      482.83     27.73 o 
   4  11   3      120.54      136.76      7.55 o 
   5  11   3       19.30       15.56      5.75 o 
   6  11   3       22.85       20.65      5.66 o 
   7  11   3       78.80       78.12      7.21 o 
   8  11   3       12.62       18.55      9.95 o 
   9  11   3       36.61       48.57     11.54 o 
  10  11   3       45.01       45.47      9.78 o 
 -10  12   3       29.91       45.36     22.36 o 
  -9  12   3       61.87       53.54     11.12 o 
  -8  12   3       42.37       45.54     11.87 o 
  -7  12   3       48.69       58.34     10.13 o 
  -6  12   3       29.42       32.10      9.17 o 
  -5  12   3       29.88       30.88      9.27 o 
  -4  12   3      297.61      304.28     24.60 o 
  -3  12   3       38.10       46.44      9.35 o 
  -2  12   3       20.88       14.63      9.66 o 
  -1  12   3       24.03       16.90      6.01 o 
   0  12   3      339.88      335.98     11.14 o 
   1  12   3      269.40      242.77     16.65 o 
   2  12   3      232.32      213.00      8.99 o 
   3  12   3        5.85        1.22      6.34 o 
   4  12   3        0.74        4.97      6.06 o 
   5  12   3      136.02      144.38     24.58 o 
   6  12   3       66.48       69.57     21.81 o 
   7  12   3        7.26        3.05      8.83 o 
   8  12   3        7.44       -3.00     10.21 o 
   9  12   3        1.17        0.07     11.12 o 
  -9  13   3        0.01       -3.75     10.88 o 
  -8  13   3       21.36       12.03     10.52 o 
  -7  13   3       84.07      106.10     12.19 o 
  -6  13   3        6.11        8.56      9.76 o 
  -5  13   3        8.12       17.54      9.35 o 
  -4  13   3       28.26       23.28     16.57 o 
  -3  13   3        0.44       -2.25      8.33 o 
  -2  13   3       85.97      108.95     10.52 o 
  -1  13   3        9.23        4.64      8.17 o 
   0  13   3      128.60      112.48      9.20 o 
   1  13   3       10.01       -3.62      6.39 o 
   2  13   3        0.35       -4.50      6.35 o 
   3  13   3       10.88        2.80      8.09 o 
   4  13   3       14.78        3.80      7.94 o 
   5  13   3       28.38       35.83      8.62 o 
   6  13   3       25.94       18.59      8.87 o 
   7  13   3       46.20       58.54     14.91 o 
  -7  14   3       27.54       23.58     11.93 o 
  -6  14   3       13.13       10.09     10.73 o 
  -5  14   3      163.55      166.16     14.05 o 
  -4  14   3       33.73       46.41     11.87 o 
  -3  14   3        2.84       -8.75      9.81 o 
  -2  14   3        9.49        4.65      9.35 o 
  -1  14   3       52.35       60.49     10.85 o 
   0  14   3        2.22        0.55      9.81 o 
   1  14   3        5.97        7.20      7.05 o 
   2  14   3       41.09       52.81      9.17 o 
   3  14   3       17.05        7.15      8.47 o 
   4  14   3        9.00       17.07      8.95 o 
   5  14   3        1.53       -1.04      9.39 o 
   6  14   3        1.79       16.56     16.01 o 
  -4  15   3       10.59        4.35     11.28 o 
  -3  15   3       52.97       41.87     12.65 o 
  -2  15   3        9.97       15.31     13.80 o 
  -1  15   3       45.80       44.73     11.32 o 
   0  15   3       45.36       59.09     14.36 o 
   1  15   3        6.27       14.36     13.80 o 
   2  15   3        1.08       -0.21      9.15 o 
   3  15   3       28.82       37.07     10.30 o 
 -16   0   4      159.20      199.43     17.68 o 
 -15   0   4      840.24      840.69     28.80 o 
 -14   0   4      341.89      335.03     19.90 o 
 -13   0   4       11.29       12.15     11.04 o 
 -12   0   4     1589.83     1476.37     38.91 o 
 -11   0   4      566.55      519.44     14.28 o 
 -10   0   4      507.34      528.93     13.70 o 
  -9   0   4     2235.07     2217.05     37.46 o 
  -8   0   4      809.30      813.54     16.66 o 
  -7   0   4     2280.84     2376.78     39.12 o 
  -6   0   4     9801.19    10160.05    123.88 o 
  -5   0   4     6604.48     7072.59     86.74 o 
  -4   0   4     1581.23     1548.06     20.47 o 
  -3   0   4    14355.79    15307.11    230.42 o 
  -2   0   4     9748.31     9973.55    150.90 o 
  -1   0   4     3873.15     3945.24     82.60 o 
   0   0   4      514.05      460.76     13.31 o 
   1   0   4     2298.23     2265.44     49.47 o 
   2   0   4     1158.86     1210.80     28.40 o 
   3   0   4      354.68      404.07     12.73 o 
   4   0   4     7201.72     7665.50    160.03 o 
   5   0   4        1.25       -0.55      5.52 o 
   6   0   4     1091.92     1122.19     29.44 o 
   7   0   4      175.17      213.32     12.16 o 
   8   0   4       16.57       17.67      7.73 o 
   9   0   4        4.50        8.11      6.10 o 
  10   0   4      216.72      251.47     12.19 o 
  11   0   4      191.71      219.11     23.76 o 
  12   0   4       67.09       59.41      9.15 o 
  13   0   4        7.71       13.80     12.70 o 
  14   0   4       29.60       45.28     14.36 o 
 -16   1   4       27.89       21.54     14.36 o 
 -15   1   4       10.07        2.99      8.39 o 
 -14   1   4      252.84      244.06     11.70 o 
 -13   1   4      674.23      664.06     23.56 o 
 -12   1   4      361.47      350.25     10.53 o 
 -11   1   4       81.20       88.16      6.36 o 
 -10   1   4     1616.75     1613.76     23.74 o 
  -9   1   4     3361.42     3311.01     38.06 o 
  -8   1   4      593.02      582.73      9.41 o 
  -7   1   4     2521.54     2479.86     25.31 o 
  -6   1   4     1861.04     1872.31     17.45 o 
  -5   1   4      123.20      119.13      3.04 o 
  -4   1   4      221.81      289.74      4.37 o 
  -3   1   4      541.17      533.90      6.56 o 
  -2   1   4     1524.79     1600.87     18.11 o 
  -1   1   4     1129.34     1095.00     14.57 o 
   0   1   4      239.27      239.54      6.05 o 
   1   1   4     2082.10     2088.47     26.56 o 
   2   1   4     3851.26     3903.16    112.71 o 
   3   1   4     1110.01     1089.57     27.82 o 
   4   1   4       13.64        9.94      3.51 o 
   5   1   4     1975.86     1961.68     34.08 o 
   6   1   4     1732.03     1785.67     25.41 o 
   7   1   4       16.64       12.39      5.13 o 
   8   1   4      420.68      396.61     10.04 o 
   9   1   4      180.99      179.68      7.75 o 
  10   1   4        6.12       11.42      5.41 o 
  11   1   4       39.41       50.52      6.60 o 
  12   1   4        2.52       -4.86      6.65 o 
  13   1   4        7.83        2.73      7.35 o 
  14   1   4       23.35       29.98      8.26 o 
 -16   2   4        0.14        3.86     14.36 o 
 -15   2   4       20.49       19.67      9.12 o 
 -14   2   4       17.78       22.61      6.58 o 
 -13   2   4        7.93        9.04      6.23 o 
 -12   2   4       31.69       26.33      5.84 o 
 -11   2   4        0.29       -6.46      5.08 o 
 -10   2   4       20.94       28.58      5.08 o 
  -9   2   4      662.62      657.72     15.12 o 
  -8   2   4     1205.28     1139.52     14.75 o 
  -7   2   4       21.20       19.56      2.66 o 
  -6   2   4      215.68      212.98      4.87 o 
  -5   2   4       76.02       67.66      3.34 o 
  -4   2   4      380.63      439.85      5.79 o 
  -3   2   4      454.95      574.43      6.97 o 
  -2   2   4     1136.98     1159.31     15.44 o 
  -1   2   4      223.72      245.90      4.58 o 
   0   2   4      198.66      178.49      4.25 o 
   1   2   4       95.69      100.42      3.48 o 
   2   2   4      256.21      259.40      5.34 o 
   3   2   4        9.78       10.37      3.59 o 
   4   2   4      227.23      252.89      6.74 o 
   5   2   4        0.97        4.19      3.28 o 
   6   2   4        4.37        3.41      3.81 o 
   7   2   4       20.91       16.72      3.56 o 
   8   2   4      621.09      593.09     12.12 o 
   9   2   4        0.21        0.37      4.98 o 
  10   2   4        1.11        2.28      5.44 o 
  11   2   4       17.30       11.91      8.01 o 
  12   2   4        0.19        5.97      7.10 o 
  13   2   4       14.09       23.10      7.37 o 
  14   2   4        0.88        6.29     12.15 o 
 -15   3   4       86.16       71.95      8.44 o 
 -14   3   4      159.77      140.08      8.67 o 
 -13   3   4      164.65      154.06      8.24 o 
 -12   3   4       21.04       30.00      7.25 o 
 -11   3   4      209.56      195.92      7.94 o 
 -10   3   4      602.78      551.73     16.51 o 
  -9   3   4     1257.25     1184.59     18.56 o 
  -8   3   4      153.97      136.01      9.62 o 
  -7   3   4     2263.97     2239.08     30.28 o 
  -6   3   4     1121.37     1134.63     16.77 o 
  -5   3   4      101.03      135.87      5.44 o 
  -4   3   4      104.03      128.77      3.11 o 
  -3   3   4      906.02     1024.69     11.18 o 
  -2   3   4       43.76       41.01      2.35 o 
  -1   3   4       18.16       24.03      2.22 o 
   0   3   4     1413.49     1464.32     19.10 o 
   1   3   4      896.55      870.38     14.70 o 
   2   3   4     1221.09     1273.40     15.21 o 
   3   3   4      441.91      483.02     18.31 o 
   4   3   4      619.04      611.97     15.18 o 
   5   3   4      355.47      359.95     12.21 o 
   6   3   4      266.16      289.33     13.07 o 
   7   3   4      276.21      268.19      8.00 o 
   8   3   4      477.49      436.63      8.87 o 
   9   3   4       36.24       35.06      5.63 o 
  10   3   4        9.27       15.64      5.74 o 
  11   3   4       37.89       30.94      6.66 o 
  12   3   4        0.01       -1.55      6.60 o 
  13   3   4       24.75       28.90      7.63 o 
  14   3   4        0.42        1.22     10.91 o 
 -15   4   4      222.77      237.02     24.04 o 
 -14   4   4      281.95      286.81     11.38 o 
 -13   4   4      247.24      219.90      9.58 o 
 -12   4   4      145.61      156.46      7.63 o 
 -11   4   4       13.89        8.75      5.25 o 
 -10   4   4      115.31      142.28      8.93 o 
  -9   4   4      927.08      871.04     14.99 o 
  -8   4   4       74.05       85.76      5.12 o 
  -7   4   4     2443.91     2495.92     40.06 o 
  -6   4   4     3346.80     3297.91     42.94 o 
  -5   4   4     1571.53     1534.45     21.71 o 
  -4   4   4     1782.67     1746.49     20.28 o 
  -3   4   4     6932.53     6871.16     72.97 o 
  -2   4   4     2830.45     2661.79     29.52 o 
  -1   4   4     2245.90     2230.83     25.21 o 
   0   4   4     2594.29     2599.78     28.97 o 
   1   4   4     3241.52     3215.26     35.22 o 
   2   4   4      776.78      801.45     10.52 o 
   3   4   4      202.31      189.24      6.09 o 
   4   4   4        0.30        2.69      3.33 o 
   5   4   4        6.73       11.44      3.80 o 
   6   4   4      682.97      710.14     12.96 o 
   7   4   4      375.99      353.14     15.72 o 
   8   4   4      159.76      164.03      7.67 o 
   9   4   4        9.40       17.79      4.52 o 
  10   4   4      214.84      234.63      9.75 o 
  11   4   4      115.82      118.02      8.03 o 
  12   4   4       47.15       48.35     10.09 o 
  13   4   4       11.73       11.98     10.06 o 
 -15   5   4       17.89        7.99     11.12 o 
 -14   5   4      481.78      459.59     13.26 o 
 -13   5   4      494.37      504.00     13.02 o 
 -12   5   4      205.91      194.77      8.53 o 
 -11   5   4      472.74      484.31     23.92 o 
 -10   5   4     2095.31     2070.61     57.68 o 
  -9   5   4      925.10      943.65     16.30 o 
  -8   5   4      277.61      281.87      8.26 o 
  -7   5   4     1507.87     1447.31     21.60 o 
  -6   5   4     3009.79     2996.12     39.69 o 
  -5   5   4       23.51       26.91      3.71 o 
  -4   5   4       16.82       24.06      3.60 o 
  -3   5   4        0.45        2.42      2.44 o 
  -2   5   4       88.13       82.27      3.17 o 
  -1   5   4     4417.82     4326.55     43.18 o 
   0   5   4      521.68      474.89      7.07 o 
   1   5   4      298.19      268.05      6.45 o 
   2   5   4     1438.19     1336.62     17.33 o 
   3   5   4     1757.24     1650.86     20.90 o 
   4   5   4      104.27       89.23      4.43 o 
   5   5   4      930.77      892.87     17.14 o 
   6   5   4     1402.64     1406.04     22.49 o 
   7   5   4      102.57      107.62      5.91 o 
   8   5   4       56.08       53.14      5.74 o 
   9   5   4       39.04       37.75      5.73 o 
  10   5   4       36.80       30.44      5.16 o 
  11   5   4       42.44       51.16      7.35 o 
  12   5   4        0.18       -7.89      6.76 o 
  13   5   4        1.99        8.71     10.35 o 
 -15   6   4       25.15       47.49     12.29 o 
 -14   6   4      140.64      170.26     13.28 o 
 -13   6   4       37.24       30.66      7.74 o 
 -12   6   4       18.68       26.07      6.82 o 
 -11   6   4       62.93       61.55      8.59 o 
 -10   6   4       19.01       19.22      5.76 o 
  -9   6   4      209.15      214.15     12.70 o 
  -8   6   4       14.30       15.74      9.57 o 
  -7   6   4        2.70        6.45      4.54 o 
  -6   6   4      417.19      394.85      9.45 o 
  -5   6   4      105.44       97.22      7.56 o 
  -4   6   4       83.46       82.69      4.97 o 
  -3   6   4     1021.54      912.12     13.79 o 
  -2   6   4      916.35      871.57     10.95 o 
  -1   6   4       16.14       26.11      2.79 o 
   0   6   4       98.04       90.73      3.31 o 
   1   6   4      600.38      571.39      7.56 o 
   2   6   4      115.07      129.42      5.00 o 
   3   6   4       52.02       81.21      9.33 o 
   4   6   4       12.78       11.81      3.63 o 
   5   6   4       33.17       38.15      4.40 o 
   6   6   4      253.95      238.01      7.31 o 
   7   6   4       81.46       74.04      5.30 o 
   8   6   4        3.87        3.45      4.64 o 
   9   6   4       12.03        5.53      6.90 o 
  10   6   4       37.85       28.82      6.22 o 
  11   6   4       15.10       15.52      6.68 o 
  12   6   4        1.95       -3.31     13.53 o 
  13   6   4        0.82       -0.32     12.98 o 
 -14   7   4       27.89       18.77     11.32 o 
 -13   7   4       31.28       21.84     13.53 o 
 -12   7   4      114.47       78.18      9.95 o 
 -11   7   4      117.58       89.67      7.46 o 
 -10   7   4       10.29       14.17      6.16 o 
  -9   7   4       23.96       26.08      6.16 o 
  -8   7   4      466.31      395.64     10.61 o 
  -7   7   4       22.47       21.44      5.27 o 
  -6   7   4       10.77        8.90      4.71 o 
  -5   7   4        0.88       -4.63      4.12 o 
  -4   7   4      505.53      489.81     13.93 o 
  -3   7   4      500.14      488.77     10.51 o 
  -2   7   4      237.45      216.81     10.20 o 
  -1   7   4      743.94      731.90     10.19 o 
   0   7   4      266.54      259.77      5.87 o 
   1   7   4     1074.43     1056.83     15.16 o 
   2   7   4        3.14        3.92      3.04 o 
   3   7   4       10.49        4.98      3.66 o 
   4   7   4      389.73      405.82      8.62 o 
   5   7   4      299.22      284.91      7.97 o 
   6   7   4       89.50       94.68      5.70 o 
   7   7   4       98.27       95.79      7.00 o 
   8   7   4       73.29       77.83      6.24 o 
   9   7   4        5.80        1.42      5.48 o 
  10   7   4        5.97       -1.85      5.98 o 
  11   7   4        6.77       -0.81      6.66 o 
  12   7   4        9.03        0.08     10.60 o 
 -13   8   4       46.89       47.99     10.73 o 
 -12   8   4       39.88       49.54     10.30 o 
 -11   8   4        5.48       -2.79      6.65 o 
 -10   8   4       52.08       34.21      6.90 o 
  -9   8   4       35.15       27.95      6.63 o 
  -8   8   4      544.52      476.17     12.20 o 
  -7   8   4       48.89       60.13      6.46 o 
  -6   8   4      539.21      538.49     12.02 o 
  -5   8   4      321.89      319.35      9.54 o 
  -4   8   4      286.28      277.43      8.89 o 
  -3   8   4     3124.31     3068.80     41.29 o 
  -2   8   4     1294.31     1307.39     17.17 o 
  -1   8   4      100.11      115.07      4.94 o 
   0   8   4      266.48      270.02      7.90 o 
   1   8   4      592.35      604.83     17.90 o 
   2   8   4      585.93      608.59     12.20 o 
   3   8   4       82.52       82.21      5.13 o 
   4   8   4        5.46       10.14      4.40 o 
   5   8   4       37.54       39.20      5.04 o 
   6   8   4       21.83       28.05      5.12 o 
   7   8   4      100.72       94.81      6.50 o 
   8   8   4        5.42       -1.78      5.58 o 
   9   8   4      252.05      252.18      9.18 o 
  10   8   4        0.77       -6.84      6.16 o 
  11   8   4        8.00        5.60      9.65 o 
  12   8   4      135.23      141.53     17.40 o 
 -13   9   4       47.77       55.13     11.90 o 
 -12   9   4       59.60       74.30     11.71 o 
 -11   9   4      442.39      455.13     17.72 o 
 -10   9   4      519.89      525.42     23.30 o 
  -9   9   4      420.36      436.40     13.31 o 
  -8   9   4      302.77      312.75     10.98 o 
  -7   9   4      492.38      468.79     12.34 o 
  -6   9   4      433.20      481.20     12.54 o 
  -5   9   4      188.86      226.47     11.62 o 
  -4   9   4        1.38        0.26      5.01 o 
  -3   9   4      140.81      136.50      7.00 o 
  -2   9   4     1016.75      976.73     32.76 o 
  -1   9   4      247.17      230.99      8.29 o 
   0   9   4      789.75      749.14     25.17 o 
   1   9   4      307.39      306.22      9.12 o 
   2   9   4      232.34      209.68      8.06 o 
   3   9   4       50.91       58.94      5.77 o 
   4   9   4      152.18      146.01      7.11 o 
   5   9   4      343.23      344.98      9.66 o 
   6   9   4       68.93       75.56      5.94 o 
   7   9   4        2.21       -3.89      5.32 o 
   8   9   4        0.50       12.71      5.69 o 
   9   9   4      154.41      154.73      8.09 o 
  10   9   4       18.57        8.29      8.93 o 
  11   9   4       25.35       14.92      9.56 o 
 -12  10   4        1.71       -7.59      8.69 o 
 -11  10   4       35.84       53.49      8.60 o 
 -10  10   4       24.30       27.61     10.15 o 
  -9  10   4       36.53       40.60      7.83 o 
  -8  10   4      112.07       96.32      8.39 o 
  -7  10   4      161.59      134.98      8.38 o 
  -6  10   4      441.67      451.83     12.42 o 
  -5  10   4       96.42      103.98      7.52 o 
  -4  10   4       54.92       56.15      6.33 o 
  -3  10   4       86.74       98.12     13.53 o 
  -2  10   4      225.92      227.69     11.55 o 
  -1  10   4      355.59      333.68      9.75 o 
   0  10   4        0.45        0.48      5.04 o 
   1  10   4      384.41      395.86     19.78 o 
   2  10   4       21.93       25.32      5.82 o 
   3  10   4      192.09      173.49      7.70 o 
   4  10   4       11.03       14.38      6.50 o 
   5  10   4        0.89        5.78      5.53 o 
   6  10   4        3.61        5.46      4.92 o 
   7  10   4       24.95       26.81      6.18 o 
   8  10   4      124.63      112.19      7.65 o 
   9  10   4       27.27       25.59      6.80 o 
  10  10   4        3.02       -6.25      9.72 o 
 -11  11   4       52.15       32.69     11.43 o 
 -10  11   4        0.49       -0.61      7.85 o 
  -9  11   4        5.71       -9.06      7.73 o 
  -8  11   4      109.97       94.14      8.39 o 
  -7  11   4        0.10       -2.76      7.51 o 
  -6  11   4       11.77       24.45      8.83 o 
  -5  11   4      105.29      115.34     10.13 o 
  -4  11   4        0.75        1.83      7.55 o 
  -3  11   4      104.81       85.82      9.12 o 
  -2  11   4        7.95       11.09      7.03 o 
  -1  11   4       98.30      115.85      9.28 o 
   0  11   4      358.47      354.02     10.90 o 
   1  11   4       95.64       87.09      7.36 o 
   2  11   4      317.13      305.70     16.93 o 
   3  11   4       59.71       64.42      8.16 o 
   4  11   4       13.04       19.82      6.66 o 
   5  11   4       12.34       15.07      6.74 o 
   6  11   4        4.06        5.80      6.26 o 
   7  11   4       17.05       24.05      6.44 o 
   8  11   4        1.82        7.12      7.29 o 
   9  11   4        4.94       -1.26      8.82 o 
 -10  12   4        4.79        6.53     10.30 o 
  -9  12   4       36.01       39.22     16.01 o 
  -8  12   4       26.53       10.14     10.34 o 
  -7  12   4       57.09       40.53      9.67 o 
  -6  12   4       41.05       44.30      9.51 o 
  -5  12   4        4.64       -3.29      9.27 o 
  -4  12   4      200.16      219.44     12.48 o 
  -3  12   4      170.29      189.92     18.23 o 
  -2  12   4       65.82       62.96      9.94 o 
  -1  12   4       55.23       51.12     10.22 o 
   0  12   4      109.04      111.06      7.88 o 
   1  12   4       62.83       57.64      7.21 o 
   2  12   4        2.72       -1.76      7.26 o 
   3  12   4        1.08       -3.55      6.60 o 
   4  12   4       37.05       28.46      7.03 o 
   5  12   4        3.13       -6.08      6.70 o 
   6  12   4        1.57        5.59      7.10 o 
   7  12   4        0.06       -3.35      7.58 o 
   8  12   4       31.75       51.98     13.80 o 
  -8  13   4        7.23       -6.68     19.60 o 
  -7  13   4       82.88       93.61     12.30 o 
  -6  13   4       21.60       25.31     10.30 o 
  -5  13   4       31.57       50.28     11.12 o 
  -4  13   4        3.23       -7.11     10.21 o 
  -3  13   4       55.82       36.99     15.46 o 
  -2  13   4        0.56       -4.41     11.04 o 
  -1  13   4        6.10        6.86      8.99 o 
   0  13   4       80.34       78.66     10.20 o 
   1  13   4       98.78      125.62     12.83 o 
   2  13   4       12.48       11.57      7.14 o 
   3  13   4       10.33        7.08      7.29 o 
   4  13   4      234.47      216.89     26.90 o 
   5  13   4       59.54       61.97      9.02 o 
   6  13   4        0.57       -7.79     17.94 o 
  -6  14   4        5.49       15.62     15.46 o 
  -5  14   4        4.02       -5.46     12.42 o 
  -4  14   4        8.34       -9.08     11.30 o 
  -3  14   4       44.74       56.27     11.08 o 
  -2  14   4       20.88       31.71     13.80 o 
  -1  14   4        1.45        2.65      9.81 o 
   0  14   4       21.29       12.00     10.60 o 
   1  14   4       81.20       97.74     11.68 o 
   2  14   4        5.74        6.43      7.86 o 
   3  14   4       37.91       27.87      9.12 o 
   4  14   4       36.46       27.39      9.55 o 
 -15   1   5       69.18       76.66     19.61 o 
 -14   1   5        0.29        5.52      8.78 o 
 -13   1   5      263.08      235.69     12.31 o 
 -12   1   5      455.86      425.98     14.27 o 
 -11   1   5      105.96      108.84      6.90 o 
 -10   1   5     1032.92     1037.58     17.39 o 
  -9   1   5       63.47       73.32      5.20 o 
  -8   1   5      675.09      669.87     12.57 o 
  -7   1   5     1252.80     1261.70     16.39 o 
  -6   1   5     3067.67     3017.96     30.39 o 
  -5   1   5     1722.45     1719.02     17.93 o 
  -4   1   5      697.73      657.08      8.09 o 
  -3   1   5     1505.78     1579.14     16.65 o 
  -2   1   5      489.11      500.21      7.52 o 
  -1   1   5       38.22       39.39      2.87 o 
   0   1   5      615.93      697.19     13.13 o 
   1   1   5       88.26       90.53      5.10 o 
   2   1   5      456.25      468.28     10.76 o 
   3   1   5      524.74      526.03     11.94 o 
   4   1   5      244.81      246.38      8.60 o 
   5   1   5      275.60      279.42      9.95 o 
   6   1   5      172.20      188.64      8.99 o 
   7   1   5     2259.86     2268.41     38.27 o 
   8   1   5      167.43      174.07      9.95 o 
   9   1   5      213.10      209.95     10.70 o 
  10   1   5        3.90       18.22      7.03 o 
  11   1   5       23.08       25.99      8.00 o 
  12   1   5        0.13       -6.03     11.32 o 
  13   1   5        0.95       -9.51      8.78 o 
 -15   2   5      534.47      519.28     22.96 o 
 -14   2   5      945.19      925.12     22.72 o 
 -13   2   5      734.55      691.76     18.20 o 
 -12   2   5      727.45      695.28     19.91 o 
 -11   2   5     1342.76     1336.19     21.58 o 
 -10   2   5      515.67      456.28     11.15 o 
  -9   2   5       26.35       17.62      6.50 o 
  -8   2   5     1492.01     1529.95     22.56 o 
  -7   2   5        1.60        9.76      4.77 o 
  -6   2   5       25.48       34.50      3.61 o 
  -5   2   5     2637.58     2714.84     31.00 o 
  -4   2   5     3766.81     3870.67     37.98 o 
  -3   2   5      543.47      500.98      6.79 o 
  -2   2   5     5493.22     5550.10     59.35 o 
  -1   2   5     7312.05     7465.77     89.39 o 
   0   2   5     1946.65     1976.04     25.48 o 
   1   2   5      990.26      969.41     13.87 o 
   2   2   5     2134.93     2110.28     40.79 o 
   3   2   5     1076.43     1097.14     35.83 o 
   4   2   5      254.20      256.89      8.74 o 
   5   2   5       25.72       32.82      5.03 o 
   6   2   5       89.54       79.51      6.04 o 
   7   2   5      852.00      873.76     38.53 o 
   8   2   5       10.81       15.56      5.82 o 
   9   2   5        2.01        1.61      5.97 o 
  10   2   5        3.38       11.09      6.47 o 
  11   2   5       31.37       52.85      8.02 o 
  12   2   5        0.93        3.57      7.10 o 
  13   2   5       37.85       40.41     11.48 o 
 -15   3   5       16.34       12.70     11.60 o 
 -14   3   5       17.40       18.50      6.87 o 
 -13   3   5      475.28      464.12     12.95 o 
 -12   3   5      214.63      219.57     10.59 o 
 -11   3   5      179.81      194.85      9.07 o 
 -10   3   5      327.43      365.91     15.67 o 
  -9   3   5     3627.35     3544.53     47.01 o 
  -8   3   5     1371.17     1347.93     25.51 o 
  -7   3   5     2076.63     2125.77     29.21 o 
  -6   3   5     5515.08     5485.19     69.12 o 
  -5   3   5      468.45      441.65      8.82 o 
  -4   3   5      612.99      656.20      9.21 o 
  -3   3   5     1528.56     1470.58     16.10 o 
  -2   3   5      182.13      172.88     13.08 o 
  -1   3   5     1474.92     1506.32     17.91 o 
   0   3   5      514.56      508.42      8.72 o 
   1   3   5        2.35        3.70      4.07 o 
   2   3   5      475.32      455.79     10.57 o 
   3   3   5      519.71      493.26     11.55 o 
   4   3   5      446.18      429.92     10.94 o 
   5   3   5       32.07       25.01      4.59 o 
   6   3   5      639.76      625.42     12.89 o 
   7   3   5       18.94       21.67      4.97 o 
   8   3   5      254.89      253.68     15.09 o 
   9   3   5      172.83      172.07      8.67 o 
  10   3   5       15.47       22.06      6.35 o 
  11   3   5       30.87       17.78      7.16 o 
  12   3   5        2.03       -2.85      7.63 o 
  13   3   5        0.25       -2.37     11.28 o 
 -15   4   5       14.38       28.37      8.37 o 
 -14   4   5       37.25       48.94      7.86 o 
 -13   4   5       14.16       31.58      7.46 o 
 -12   4   5       12.57       13.63      6.26 o 
 -11   4   5      105.80      107.75     10.29 o 
 -10   4   5      143.64      144.48      7.41 o 
  -9   4   5       17.09        9.94      6.25 o 
  -8   4   5       42.00       42.83      5.67 o 
  -7   4   5       54.57       60.07      5.96 o 
  -6   4   5       17.09       11.52      3.98 o 
  -5   4   5      108.99      110.42      5.62 o 
  -4   4   5      344.95      328.90      7.97 o 
  -3   4   5       16.86       28.28      2.89 o 
  -2   4   5       86.12      133.42      8.06 o 
  -1   4   5      378.52      326.14      6.22 o 
   0   4   5      524.94      519.93      9.12 o 
   1   4   5       32.91       26.41      3.28 o 
   2   4   5      590.62      539.29     12.14 o 
   3   4   5       16.64       12.42      4.29 o 
   4   4   5      100.56       97.92      5.27 o 
   5   4   5       24.44       34.37      4.62 o 
   6   4   5      154.07      142.46      6.63 o 
   7   4   5       90.45       90.88      6.06 o 
   8   4   5       36.03       37.36      5.73 o 
   9   4   5       36.91       40.01      5.34 o 
  10   4   5        0.74       -5.80      7.61 o 
  11   4   5       74.86       79.92      8.43 o 
  12   4   5       11.97       12.56      8.62 o 
 -14   5   5       67.88       48.96      7.95 o 
 -13   5   5       18.36       17.45      7.12 o 
 -12   5   5       30.36       30.22      9.67 o 
 -11   5   5      255.12      242.18     10.83 o 
 -10   5   5       67.29       72.53      8.56 o 
  -9   5   5      102.69      108.06      6.74 o 
  -8   5   5      726.46      747.41     14.13 o 
  -7   5   5      693.76      662.61     12.99 o 
  -6   5   5      289.57      298.27      8.61 o 
  -5   5   5      200.16      217.09      7.18 o 
  -4   5   5     1237.99     1261.42     19.07 o 
  -3   5   5      399.61      408.86      7.39 o 
  -2   5   5       67.97       60.61      3.62 o 
  -1   5   5       68.38       78.81      3.77 o 
   0   5   5      169.68      173.69      5.27 o 
   1   5   5      270.12      281.63      8.79 o 
   2   5   5       10.72       11.60      4.29 o 
   3   5   5      119.84      123.92      5.49 o 
   4   5   5        9.97       10.43      4.33 o 
   5   5   5        9.73       10.76      4.54 o 
   6   5   5      353.97      367.29     16.18 o 
   7   5   5       93.60       97.30      6.48 o 
   8   5   5       59.82       51.29      6.07 o 
   9   5   5       21.60       24.11      6.29 o 
  10   5   5       62.34       60.88      6.65 o 
  11   5   5        2.66       -4.14      7.37 o 
  12   5   5        3.61       -1.30      8.13 o 
 -14   6   5      250.41      252.93     11.60 o 
 -13   6   5      177.95      183.52      9.67 o 
 -12   6   5      245.45      254.69     11.00 o 
 -11   6   5      836.68      763.23     23.54 o 
 -10   6   5      414.24      360.79     13.69 o 
  -9   6   5        5.05        5.67      5.44 o 
  -8   6   5       18.42       22.51      5.59 o 
  -7   6   5       11.26        4.43      4.84 o 
  -6   6   5      135.23      125.67      6.36 o 
  -5   6   5     1465.30     1443.84     21.83 o 
  -4   6   5      591.01      568.43     11.45 o 
  -3   6   5      393.25      369.28      9.02 o 
  -2   6   5     2279.45     2236.26     27.91 o 
  -1   6   5     1464.46     1458.90     18.47 o 
   0   6   5     1918.02     1855.91     22.40 o 
   1   6   5      262.44      261.74      8.52 o 
   2   6   5      603.74      624.85     12.69 o 
   3   6   5      679.68      677.66     13.87 o 
   4   6   5      209.95      217.10      7.76 o 
   5   6   5        3.21        1.35      4.71 o 
   6   6   5       24.40       16.07      5.12 o 
   7   6   5        0.65       -4.60      5.12 o 
   8   6   5        0.31       12.80      5.75 o 
   9   6   5       11.92        5.79      6.60 o 
  10   6   5       27.88       26.57      7.27 o 
  11   6   5        0.36       -5.48      7.88 o 
  12   6   5       14.64       20.89      8.77 o 
 -13   7   5       94.39       93.93      8.75 o 
 -12   7   5      224.93      220.87     28.46 o 
 -11   7   5       83.51       76.46     11.60 o 
 -10   7   5      418.08      427.64     12.52 o 
  -9   7   5      628.60      658.72     24.40 o 
  -8   7   5      954.28      907.21     24.49 o 
  -7   7   5     1271.17     1218.11     20.36 o 
  -6   7   5     1332.80     1303.14     20.90 o 
  -5   7   5      920.45      914.18     15.96 o 
  -4   7   5        9.86       15.45      4.86 o 
  -3   7   5      789.13      792.27     18.21 o 
  -2   7   5        2.07        3.62      3.69 o 
  -1   7   5      531.94      478.79     10.64 o 
   0   7   5        6.27        8.79      3.68 o 
   1   7   5       38.90       39.84      4.39 o 
   2   7   5     1186.13     1113.50     18.53 o 
   3   7   5      582.76      566.76     13.35 o 
   4   7   5        7.26        8.49      4.86 o 
   5   7   5       36.05       42.31      5.16 o 
   6   7   5      190.74      205.90     11.54 o 
   7   7   5      173.15      169.20      7.99 o 
   8   7   5        7.78        5.23      5.76 o 
   9   7   5       49.86       43.23      7.03 o 
  10   7   5       40.15       43.01     12.61 o 
  11   7   5        4.34        0.63      7.34 o 
 -13   8   5       24.63       28.74      8.46 o 
 -12   8   5       26.83       21.55     11.12 o 
 -11   8   5       80.57       91.56     10.73 o 
 -10   8   5       37.24       53.57      7.51 o 
  -9   8   5       14.18        6.46      7.20 o 
  -8   8   5      117.07       97.70      7.42 o 
  -7   8   5      226.23      191.98      8.89 o 
  -6   8   5        1.25        8.25      5.63 o 
  -5   8   5      191.07      212.08     48.42 o 
  -4   8   5      383.01      342.87      9.94 o 
  -3   8   5      302.79      314.44     12.42 o 
  -2   8   5       13.05       13.60      4.84 o 
  -1   8   5      555.96      515.87      8.77 o 
   0   8   5      326.74      302.42      8.11 o 
   1   8   5      124.57      116.44      5.72 o 
   2   8   5      399.93      383.34      9.28 o 
   3   8   5       91.04       73.36      5.47 o 
   4   8   5       16.84       17.41      5.47 o 
   5   8   5        5.07        5.37      5.00 o 
   6   8   5       39.25       34.53      5.98 o 
   7   8   5       47.95       52.43      6.41 o 
   8   8   5       25.62       25.24      6.95 o 
   9   8   5       18.71       10.80      7.43 o 
  10   8   5        2.13        3.28      7.60 o 
  11   8   5       61.68       50.25     10.31 o 
 -12   9   5        1.42        7.45     17.94 o 
 -11   9   5      137.64      153.87     12.50 o 
 -10   9   5        8.18        8.30      6.97 o 
  -9   9   5        3.52       -4.99      6.97 o 
  -8   9   5      185.28      164.10      8.82 o 
  -7   9   5       97.99      103.32      7.78 o 
  -6   9   5        1.34        1.00      5.72 o 
  -5   9   5      520.28      488.31     12.56 o 
  -4   9   5        8.06        9.40      5.72 o 
  -3   9   5       45.46       31.17      5.88 o 
  -2   9   5        4.02        2.71      5.08 o 
  -1   9   5      386.14      367.61     12.99 o 
   0   9   5      157.05      151.97      6.57 o 
   1   9   5       97.91       98.40      5.75 o 
   2   9   5      171.93      181.39      7.19 o 
   3   9   5       14.81        9.47      5.15 o 
   4   9   5       16.15       21.71      5.20 o 
   5   9   5        8.13        3.39      6.45 o 
   6   9   5        3.31        0.17      8.50 o 
   7   9   5       16.18       24.08      6.41 o 
   8   9   5        1.46       -0.97      6.37 o 
   9   9   5       13.05       -0.62      6.67 o 
  10   9   5        4.10       -5.20      8.01 o 
 -11  10   5       75.21       92.79      9.59 o 
 -10  10   5       12.78        7.85      7.86 o 
  -9  10   5        0.87        6.19      7.05 o 
  -8  10   5      170.52      221.27     10.74 o 
  -7  10   5        1.42       -0.44      6.87 o 
  -6  10   5      196.63      168.46      8.81 o 
  -5  10   5       15.03        8.81      6.45 o 
  -4  10   5       37.67       26.88      7.59 o 
  -3  10   5      111.56      123.19      7.64 o 
  -2  10   5      290.57      277.42     21.84 o 
  -1  10   5       35.93       52.82      8.56 o 
   0  10   5      261.87      272.96     11.33 o 
   1  10   5      877.30      856.03     16.59 o 
   2  10   5       61.90       75.24      6.12 o 
   3  10   5      296.89      296.05      9.65 o 
   4  10   5      101.58      117.71      9.25 o 
   5  10   5        0.27       -7.76      5.80 o 
   6  10   5        2.11        2.88      5.83 o 
   7  10   5       13.16       12.36     10.85 o 
   8  10   5        2.46       -2.30      9.35 o 
   9  10   5        7.38        3.67      7.01 o 
 -10  11   5      125.41      113.12     10.22 o 
  -9  11   5      185.31      209.16     12.32 o 
  -8  11   5      232.89      256.43     13.28 o 
  -7  11   5       73.85       73.47      8.48 o 
  -6  11   5      139.86      153.85      9.21 o 
  -5  11   5       66.84       75.85      8.34 o 
  -4  11   5      242.91      265.41     13.53 o 
  -3  11   5       67.37       92.21      9.67 o 
  -2  11   5        8.44       -1.63      8.07 o 
  -1  11   5       39.52       30.98      8.09 o 
   0  11   5        2.96       -3.35      7.66 o 
   1  11   5       36.99       20.78      6.28 o 
   2  11   5        0.93       -1.76      5.64 o 
   3  11   5       86.75       89.05      7.19 o 
   4  11   5        3.14        8.40      6.36 o 
   5  11   5      121.71      130.25      7.70 o 
   6  11   5       96.12       86.79      7.65 o 
   7  11   5        2.94        9.43      6.56 o 
   8  11   5        0.92       -1.64      7.57 o 
  -9  12   5       23.43       13.17      9.74 o 
  -8  12   5        0.04      -10.09      8.61 o 
  -7  12   5        0.67       -9.41      9.95 o 
  -6  12   5       45.83       35.94     13.81 o 
  -5  12   5      149.93      156.38     11.87 o 
  -4  12   5        5.47       -2.76      8.48 o 
  -3  12   5        0.92       -1.90      9.15 o 
  -2  12   5      179.57      171.17     12.08 o 
  -1  12   5       29.17       30.11      9.94 o 
   0  12   5       23.59       18.95      9.15 o 
   1  12   5        3.76        2.98      8.33 o 
   2  12   5      186.95      178.11     15.37 o 
   3  12   5       54.94       57.68      7.03 o 
   4  12   5        5.95       -6.67      6.25 o 
   5  12   5        7.27       15.51      6.90 o 
   6  12   5       15.02       25.76      7.56 o 
  -7  13   5        0.30      -17.21     11.47 o 
  -6  13   5       25.23       31.42     12.26 o 
  -5  13   5       14.48       25.93     10.52 o 
  -4  13   5        4.60       -0.13      9.90 o 
  -3  13   5        1.83       13.24     12.98 o 
  -2  13   5        0.02        2.45     10.35 o 
  -1  13   5       41.35       61.26      9.95 o 
   0  13   5       24.61       19.78      9.50 o 
   1  13   5        0.37       -0.46     10.49 o 
   2  13   5        0.40        1.35      8.34 o 
   3  13   5        0.79       -3.51      6.85 o 
   4  13   5        7.39       12.54      7.03 o 
  -3  14   5       48.55       45.65     11.40 o 
  -2  14   5        2.22       -6.32     10.52 o 
  -1  14   5        3.34       16.41     12.98 o 
   0  14   5       40.98       54.46     15.74 o 
   1  14   5        8.88       18.94     11.00 o 
 -15   0   6       96.06      109.91     15.46 o 
 -14   0   6      543.64      532.74     24.34 o 
 -13   0   6     3199.32     3129.20     74.86 o 
 -12   0   6      899.90      842.73     28.26 o 
 -11   0   6      200.58      193.96     14.37 o 
 -10   0   6     3687.11     3468.78     79.07 o 
  -9   0   6     5045.50     4739.60    104.42 o 
  -8   0   6      223.06      210.03     13.82 o 
  -7   0   6      171.89      189.96      8.79 o 
  -6   0   6        5.35        0.18      4.87 o 
  -5   0   6        2.95        8.12      3.48 o 
  -4   0   6      880.86      885.01     13.91 o 
  -3   0   6      839.50      822.42     15.79 o 
  -2   0   6      232.10      237.85     16.86 o 
  -1   0   6     2719.77     2778.61     61.10 o 
   0   0   6      865.17      792.81     21.64 o 
   1   0   6     1653.72     1713.15     40.11 o 
   2   0   6     1483.89     1453.55     35.62 o 
   3   0   6      344.77      326.89     13.83 o 
   4   0   6      216.04      206.72     12.71 o 
   5   0   6      853.23      863.70     26.06 o 
   6   0   6        9.03       -1.10      7.73 o 
   7   0   6       25.43       20.43     10.49 o 
   8   0   6       95.88       92.79     12.70 o 
   9   0   6       19.44       15.46     11.60 o 
  10   0   6      135.58      120.98     13.81 o 
  11   0   6       17.17      -15.46     11.60 o 
  12   0   6        3.49       23.19     13.25 o 
 -15   1   6       15.14        6.77      9.67 o 
 -14   1   6       25.18       28.08      9.35 o 
 -13   1   6        9.43        6.15      9.94 o 
 -12   1   6        9.66       -4.29      8.17 o 
 -11   1   6       15.83       16.65      7.22 o 
 -10   1   6      463.30      460.47     14.67 o 
  -9   1   6      242.91      274.87     17.89 o 
  -8   1   6      177.27      172.24      7.44 o 
  -7   1   6     1208.31     1234.58     19.23 o 
  -6   1   6     2780.69     2805.61     37.56 o 
  -5   1   6     4047.75     4182.11     46.73 o 
  -4   1   6      679.32      656.47      8.60 o 
  -3   1   6      789.01      777.98      9.77 o 
  -2   1   6     1459.04     1470.61     17.81 o 
  -1   1   6     1436.55     1442.83     19.70 o 
   0   1   6       86.35       94.93      3.59 o 
   1   1   6       24.24       27.47      3.39 o 
   2   1   6      187.19      212.28      8.21 o 
   3   1   6        7.78        1.22      4.64 o 
   4   1   6      370.77      364.90     10.75 o 
   5   1   6      131.45      124.72      8.76 o 
   6   1   6       24.52       22.67      6.21 o 
   7   1   6      135.36      143.05      8.78 o 
   8   1   6      205.89      203.01     11.05 o 
   9   1   6       25.58       17.12      7.42 o 
  10   1   6      150.42      141.68     10.35 o 
  11   1   6       40.59       54.77     17.67 o 
  12   1   6        0.15       -4.03      9.27 o 
 -14   2   6        1.67       -0.69      8.39 o 
 -13   2   6       32.62       41.57      9.27 o 
 -12   2   6       52.55       61.73      8.88 o 
 -11   2   6       43.78       43.65      8.20 o 
 -10   2   6        0.39       -4.50      5.63 o 
  -9   2   6       49.25       46.02      6.04 o 
  -8   2   6        0.85       -0.08      5.08 o 
  -7   2   6      598.61      605.30     14.86 o 
  -6   2   6     1204.22     1177.17     18.08 o 
  -5   2   6      142.99      144.55      5.82 o 
  -4   2   6       20.01       17.88      3.65 o 
  -3   2   6       55.67       58.53      5.02 o 
  -2   2   6       14.72       17.29      3.00 o 
  -1   2   6       53.11       75.73      4.15 o 
   0   2   6      122.44       99.50      4.35 o 
   1   2   6       44.08       44.38      3.60 o 
   2   2   6      294.28      292.12      9.18 o 
   3   2   6      160.73      158.21      7.61 o 
   4   2   6        9.24        7.18      5.08 o 
   5   2   6        0.84        0.07      4.78 o 
   6   2   6       69.56       66.52      6.60 o 
   7   2   6        0.67       -9.32      6.21 o 
   8   2   6        7.68        7.16      7.00 o 
   9   2   6        5.64        8.28      7.42 o 
  10   2   6      195.04      159.27     10.92 o 
  11   2   6        0.14        8.58      8.39 o 
  12   2   6        1.36        1.32      9.35 o 
 -14   3   6       60.77       53.79     10.15 o 
 -13   3   6        1.40       -0.50     10.21 o 
 -12   3   6        0.26       -0.62      6.58 o 
 -11   3   6       14.66       11.80      6.41 o 
 -10   3   6        6.49       14.50      5.72 o 
  -9   3   6      110.58      128.24      9.27 o 
  -8   3   6      188.71      210.04     11.33 o 
  -7   3   6      920.21      971.58     20.56 o 
  -6   3   6      414.61      419.07      9.83 o 
  -5   3   6     2612.45     2676.92     35.88 o 
  -4   3   6      940.43      982.01     15.65 o 
  -3   3   6      190.54      215.12      5.82 o 
  -2   3   6      374.84      376.27      8.05 o 
  -1   3   6      973.11      993.36     13.24 o 
   0   3   6       91.34       91.65      4.35 o 
   1   3   6      386.17      409.64     13.55 o 
   2   3   6        5.47        7.78      7.45 o 
   3   3   6        5.76       -0.74      8.83 o 
   4   3   6      125.76      133.60      7.22 o 
   5   3   6       33.27       36.31      5.82 o 
   6   3   6       21.37       54.30     19.60 o 
   7   3   6        4.26        8.14      5.97 o 
   8   3   6       37.92       36.55     13.25 o 
   9   3   6       88.50       96.07      9.17 o 
  10   3   6      162.11      146.96     13.54 o 
  11   3   6        1.77       -8.52     11.87 o 
  12   3   6        0.15        0.09      9.12 o 
 -14   4   6      328.14      314.26     14.79 o 
 -13   4   6      759.84      708.66     16.60 o 
 -12   4   6      643.63      627.21     14.58 o 
 -11   4   6      645.15      596.42     17.02 o 
 -10   4   6     1504.88     1444.83     23.37 o 
  -9   4   6      852.78      837.90     20.15 o 
  -8   4   6      405.72      397.90     13.46 o 
  -7   4   6       20.04       18.17      4.87 o 
  -6   4   6      526.22      542.11     12.58 o 
  -5   4   6       29.87       39.65      4.76 o 
  -4   4   6      111.32      116.69      5.50 o 
  -3   4   6       39.71       33.57      4.26 o 
  -2   4   6      669.10      644.07      9.88 o 
  -1   4   6     1237.22     1206.22     15.54 o 
   0   4   6      274.90      265.30      6.34 o 
   1   4   6     1216.74     1195.76     36.67 o 
   2   4   6     1942.33     1946.05    109.81 o 
   3   4   6      940.65      915.85     22.74 o 
   4   4   6      204.84      205.80     12.16 o 
   5   4   6      102.83      113.36     11.32 o 
   6   4   6      296.94      302.75     11.49 o 
   7   4   6       11.85        3.88     13.53 o 
   8   4   6      100.38       80.96     13.53 o 
   9   4   6        6.73        7.18      7.55 o 
  10   4   6        1.75        9.33      9.12 o 
  11   4   6        8.55       -1.18      8.73 o 
 -14   5   6       95.11      101.74      9.92 o 
 -13   5   6        4.03       12.18      7.86 o 
 -12   5   6       69.87       56.10      7.88 o 
 -11   5   6        7.78       12.37      7.19 o 
 -10   5   6      253.64      226.66     11.91 o 
  -9   5   6      618.91      665.79     18.38 o 
  -8   5   6      410.22      429.72     11.09 o 
  -7   5   6      196.62      204.84      8.43 o 
  -6   5   6     1836.27     1806.16     26.40 o 
  -5   5   6     2207.78     2084.19     29.45 o 
  -4   5   6     1217.67     1160.34     23.66 o 
  -3   5   6      284.65      255.30      7.82 o 
  -2   5   6     1314.01     1296.25     16.84 o 
  -1   5   6      379.08      360.65      7.36 o 
   0   5   6       26.30       22.29      4.52 o 
   1   5   6      296.68      260.99      9.38 o 
   2   5   6        9.43       11.32      5.08 o 
   3   5   6       51.26       53.54      5.86 o 
   4   5   6       67.03       64.04      6.43 o 
   5   5   6      250.00      227.95      9.75 o 
   6   5   6        1.79       11.34      6.36 o 
   7   5   6       49.67       58.41     11.68 o 
   8   5   6      156.75      160.13      8.43 o 
   9   5   6       54.17       67.23      7.97 o 
  10   5   6       24.52       42.55      8.33 o 
  11   5   6       12.46       15.09      8.48 o 
 -13   6   6      171.62      211.13     11.00 o 
 -12   6   6      243.29      282.94     11.58 o 
 -11   6   6       56.07       54.51     10.54 o 
 -10   6   6       78.98       87.12     14.91 o 
  -9   6   6      312.11      290.88     13.09 o 
  -8   6   6        0.32       -1.83      5.85 o 
  -7   6   6       62.04       68.92      6.33 o 
  -6   6   6       99.03       97.50      6.41 o 
  -5   6   6       13.20       13.34      4.79 o 
  -4   6   6       59.69       65.31      5.81 o 
  -3   6   6       10.81        1.77      4.56 o 
  -2   6   6       22.59       31.01      4.76 o 
  -1   6   6      752.18      687.42     11.00 o 
   0   6   6       36.22       26.14      4.98 o 
   1   6   6       35.08       44.99      5.24 o 
   2   6   6      507.76      457.69     28.78 o 
   3   6   6      390.66      352.48     27.10 o 
   4   6   6      156.03      141.96      8.84 o 
   5   6   6       68.74       60.22      6.24 o 
   6   6   6       59.96       67.62      6.57 o 
   7   6   6        4.05        1.48      5.97 o 
   8   6   6       60.52       62.23      7.32 o 
   9   6   6        2.78        6.22      6.54 o 
  10   6   6        0.03        0.29      7.22 o 
 -13   7   6        4.29       -1.73      8.28 o 
 -12   7   6        7.71        2.75     10.30 o 
 -11   7   6       52.26       54.53     10.30 o 
 -10   7   6       63.54       66.25     12.43 o 
  -9   7   6        0.99        0.48      8.33 o 
  -8   7   6        6.10       -1.60      6.06 o 
  -7   7   6       68.43       89.64      6.80 o 
  -6   7   6      237.73      253.10      9.38 o 
  -5   7   6       26.29       30.49      5.88 o 
  -4   7   6      204.57      229.85      9.05 o 
  -3   7   6      116.39      143.02      6.92 o 
  -2   7   6      581.85      620.23     12.70 o 
  -1   7   6       90.57       72.87      7.55 o 
   0   7   6      252.74      265.03     10.35 o 
   1   7   6      614.93      623.08     16.78 o 
   2   7   6       18.71       12.85      5.17 o 
   3   7   6      102.37      109.11      7.81 o 
   4   7   6       23.24       26.93      6.82 o 
   5   7   6       11.80       11.21      5.63 o 
   6   7   6        2.22        1.25      5.93 o 
   7   7   6       15.96       18.16      6.39 o 
   8   7   6       25.62       33.49      6.98 o 
   9   7   6       26.31       32.59      7.54 o 
  10   7   6        5.01        5.80      7.79 o 
 -12   8   6      140.09      168.14     14.09 o 
 -11   8   6      183.95      179.32     13.67 o 
 -10   8   6      352.57      364.14     16.80 o 
  -9   8   6      168.55      170.07      9.33 o 
  -8   8   6      106.47      117.92      8.37 o 
  -7   8   6       68.57       94.52      9.26 o 
  -6   8   6       14.71        3.54      6.00 o 
  -5   8   6      151.11      156.54      8.14 o 
  -4   8   6        2.64        3.80      6.39 o 
  -3   8   6       51.16       36.44      5.72 o 
  -2   8   6       10.67       15.26      5.09 o 
  -1   8   6      466.44      444.42     17.43 o 
   0   8   6      297.69      283.24      9.65 o 
   1   8   6      407.36      378.04     18.19 o 
   2   8   6      134.51      151.78      7.67 o 
   3   8   6       46.78       58.93      6.56 o 
   4   8   6      256.05      268.43     24.04 o 
   5   8   6      398.09      379.77     21.84 o 
   6   8   6       25.67       51.29      8.07 o 
   7   8   6        6.69        9.44      6.66 o 
   8   8   6        0.61        0.60      9.38 o 
   9   8   6        0.02        1.17      7.66 o 
 -11   9   6        0.28       11.85     16.01 o 
 -10   9   6       98.05       90.89     12.15 o 
  -9   9   6      373.40      384.68     15.48 o 
  -8   9   6       66.45       65.72      8.34 o 
  -7   9   6      385.18      384.27     12.33 o 
  -6   9   6      793.15      776.31     16.76 o 
  -5   9   6      502.96      478.64     18.54 o 
  -4   9   6       69.42       75.71      7.22 o 
  -3   9   6      444.58      448.41     13.99 o 
  -2   9   6      412.74      427.89     14.33 o 
  -1   9   6        2.76       -0.98      6.90 o 
   0   9   6      279.45      216.29     11.29 o 
   1   9   6        1.69       -2.50      5.64 o 
   2   9   6        3.03       -1.75     10.56 o 
   3   9   6        1.08        0.60      6.16 o 
   4   9   6        2.42        0.28      6.49 o 
   5   9   6        0.73       20.06      8.09 o 
   6   9   6        0.70        0.65      8.23 o 
   7   9   6       19.02       29.08      9.02 o 
   8   9   6       31.51       37.76      9.09 o 
 -10  10   6       85.15       96.43      9.99 o 
  -9  10   6      138.36      149.67     10.27 o 
  -8  10   6       28.22       33.85      7.96 o 
  -7  10   6        8.80       11.54      7.55 o 
  -6  10   6      171.69      176.30      9.67 o 
  -5  10   6       12.32        2.51      6.74 o 
  -4  10   6      142.34      146.23      8.65 o 
  -3  10   6       36.98       22.63      8.47 o 
  -2  10   6        6.42        2.76      7.30 o 
  -1  10   6        4.83        4.09      7.43 o 
   0  10   6        1.00       -7.56      7.69 o 
   1  10   6      146.85      127.26      7.14 o 
   2  10   6      127.16      127.98      7.53 o 
   3  10   6      168.26      166.00      8.69 o 
   4  10   6       26.86       32.86      9.25 o 
   5  10   6        5.19       -0.17      6.09 o 
   6  10   6        6.95       19.81      7.35 o 
   7  10   6        3.86       -4.17      8.56 o 
  -9  11   6        0.70        9.32      8.91 o 
  -8  11   6       12.42       23.40      8.64 o 
  -7  11   6       44.92       50.32      8.60 o 
  -6  11   6        1.18        2.75      7.85 o 
  -5  11   6        4.68       -1.75      7.44 o 
  -4  11   6       12.89       10.24      7.35 o 
  -3  11   6       66.96       82.23     11.05 o 
  -2  11   6       16.19        9.47     13.53 o 
  -1  11   6       36.79       22.40      9.39 o 
   0  11   6        6.27       22.39      9.94 o 
   1  11   6       53.83       50.09     13.81 o 
   2  11   6       34.83       37.84      7.18 o 
   3  11   6        3.21       -1.90      6.74 o 
   4  11   6      103.25       89.18      7.70 o 
   5  11   6       16.47       17.42      6.77 o 
   6  11   6       14.35        9.88      7.27 o 
  -7  12   6       80.34      100.94     10.19 o 
  -6  12   6        0.32       -4.42      8.50 o 
  -5  12   6       12.25       21.28     10.06 o 
  -4  12   6        0.02       -4.09      9.42 o 
  -3  12   6        8.38        2.57     15.18 o 
  -2  12   6       70.19       81.53     11.54 o 
  -1  12   6        1.38        3.95      9.67 o 
   0  12   6       18.10       17.25      9.50 o 
   1  12   6      107.24      103.98     14.64 o 
   2  12   6       17.76       10.00     10.08 o 
   3  12   6        1.71        0.93      8.21 o 
   4  12   6       36.53       46.81      7.80 o 
  -4  13   6       14.27        2.17     11.87 o 
  -3  13   6       94.90      114.41     12.58 o 
  -2  13   6      104.88      116.01     12.87 o 
  -1  13   6        0.76       -0.99     10.11 o 
   0  13   6        1.04        8.97     11.00 o 
   1  13   6       18.18       18.77     11.60 o 
 -14   1   7       10.37       11.32     10.54 o 
 -13   1   7      340.65      331.53     29.30 o 
 -12   1   7       50.97       44.81      9.35 o 
 -11   1   7       44.56       26.51     12.98 o 
 -10   1   7       85.15       75.15      9.37 o 
  -9   1   7        2.66       -4.42      7.42 o 
  -8   1   7      488.74      518.87     17.98 o 
  -7   1   7       66.98       61.16      5.93 o 
  -6   1   7       28.28       25.52      4.99 o 
  -5   1   7      514.04      563.96     11.82 o 
  -4   1   7     2231.56     2257.98     30.92 o 
  -3   1   7     1520.23     1535.42     17.11 o 
  -2   1   7      499.88      528.82      9.60 o 
  -1   1   7      870.56      902.97     12.27 o 
   0   1   7      771.55      759.01     12.79 o 
   1   1   7      123.69      125.98      8.84 o 
   2   1   7      507.88      532.72     24.63 o 
   3   1   7        2.48        3.84      5.26 o 
   4   1   7       13.81       12.74      4.88 o 
   5   1   7        2.51       -5.93      6.07 o 
   6   1   7       26.55       38.19      7.22 o 
   7   1   7       35.68       46.13      7.78 o 
   8   1   7        3.92        1.20      7.78 o 
   9   1   7      161.31      156.48     11.70 o 
  10   1   7       16.68       16.97      8.95 o 
 -13   2   7      427.50      414.43     25.99 o 
 -12   2   7     1229.58     1153.03     25.29 o 
 -11   2   7      972.52      965.03     22.92 o 
 -10   2   7     1202.66     1230.18     25.67 o 
  -9   2   7     1566.12     1574.23     29.66 o 
  -8   2   7     1264.93     1277.10     20.93 o 
  -7   2   7     1637.57     1641.86     35.20 o 
  -6   2   7      178.46      195.76     10.53 o 
  -5   2   7       92.08       97.29      5.53 o 
  -4   2   7       95.96       93.38      5.44 o 
  -3   2   7      291.56      291.76      7.94 o 
  -2   2   7       53.90       62.39      3.87 o 
  -1   2   7      200.17      187.83      5.87 o 
   0   2   7      819.29      773.97     15.87 o 
   1   2   7      129.24      115.78      7.22 o 
   2   2   7      116.15      115.78     13.81 o 
   3   2   7      580.22      563.20     14.08 o 
   4   2   7      387.95      412.95     26.55 o 
   5   2   7      117.05      113.54     11.32 o 
   6   2   7       74.11       75.02      7.79 o 
   7   2   7      104.40      113.29      9.17 o 
   8   2   7      101.25       91.93      9.95 o 
   9   2   7       72.85       65.25     10.49 o 
  10   2   7        0.58       -8.06      9.35 o 
 -13   3   7      238.46      245.49     21.27 o 
 -12   3   7       52.25       19.90      9.17 o 
 -11   3   7        2.13        3.70      8.33 o 
 -10   3   7      161.95      148.13      8.28 o 
  -9   3   7        0.87        2.70      6.16 o 
  -8   3   7      228.37      247.16     11.70 o 
  -7   3   7      892.88      912.90     20.76 o 
  -6   3   7       25.87       21.80      6.76 o 
  -5   3   7      810.29      831.46     14.74 o 
  -4   3   7     4392.36     4290.32     55.59 o 
  -3   3   7      317.78      277.95      8.35 o 
  -2   3   7      133.44      135.50      5.18 o 
  -1   3   7      870.57      827.03     12.24 o 
   0   3   7      808.03      746.76     15.87 o 
   1   3   7        9.29       12.98      5.47 o 
   2   3   7       10.54        2.64      6.07 o 
   3   3   7       22.68       15.65      5.65 o 
   4   3   7       11.33        9.80      5.97 o 
   5   3   7       56.92       53.40      7.22 o 
   6   3   7        0.23       -0.52      6.21 o 
   7   3   7        3.86        6.60      5.74 o 
   8   3   7       71.68       66.52      9.17 o 
   9   3   7       62.28       50.25     12.15 o 
  10   3   7       30.90       30.09     10.15 o 
 -13   4   7        5.00       13.64     10.52 o 
 -12   4   7       94.25       92.35      8.69 o 
 -11   4   7       26.12       25.10      7.96 o 
 -10   4   7        1.36       -6.68      7.80 o 
  -9   4   7      196.33      181.18     10.74 o 
  -8   4   7       56.28       47.46      9.11 o 
  -7   4   7      100.79       75.38      8.59 o 
  -6   4   7       77.99       67.15      5.95 o 
  -5   4   7       12.62        5.92      5.09 o 
  -4   4   7      186.99      208.27      7.77 o 
  -3   4   7      143.19      144.97      6.45 o 
  -2   4   7        2.49        2.81      4.65 o 
  -1   4   7       48.85       30.20      4.72 o 
   0   4   7        9.94       -0.54      6.24 o 
   1   4   7       21.74       28.83      5.65 o 
   2   4   7       69.80       63.07      6.60 o 
   3   4   7       94.38       80.49      7.22 o 
   4   4   7      263.57      244.88     10.92 o 
   5   4   7       12.49       13.61     12.70 o 
   6   4   7       22.55       16.44      7.00 o 
   7   4   7        6.65       -6.28      7.15 o 
   8   4   7       65.43       62.44      7.22 o 
   9   4   7        0.55        8.20      8.78 o 
  10   4   7       11.46       18.45      9.35 o 
 -13   5   7      156.27      171.30     10.36 o 
 -12   5   7        6.93        6.90      7.51 o 
 -11   5   7       44.76       41.86      7.75 o 
 -10   5   7        6.41       -0.77      8.56 o 
  -9   5   7       67.07       95.14      9.56 o 
  -8   5   7        3.97        4.38      7.78 o 
  -7   5   7       14.95       19.80      7.22 o 
  -6   5   7      231.59      258.29      9.18 o 
  -5   5   7      247.86      275.82      9.42 o 
  -4   5   7      198.60      239.61      8.72 o 
  -3   5   7       53.89       73.12      5.88 o 
  -2   5   7      688.52      724.99     13.77 o 
  -1   5   7      281.42      317.17      9.04 o 
   0   5   7        2.19       -0.06      4.70 o 
   1   5   7      195.67      196.71      8.03 o 
   2   5   7       92.36       90.59      7.03 o 
   3   5   7        1.15        7.08      6.36 o 
   4   5   7       99.72       96.98      7.78 o 
   5   5   7        3.82       10.25      6.63 o 
   6   5   7        4.64        4.69      7.21 o 
   7   5   7       22.27       14.61      7.55 o 
   8   5   7        7.63       17.33      8.09 o 
   9   5   7        9.53       10.16      7.11 o 
 -12   6   7      290.88      271.18     11.68 o 
 -11   6   7      317.62      362.71     16.40 o 
 -10   6   7      492.10      536.29     17.98 o 
  -9   6   7      964.79      959.29     23.11 o 
  -8   6   7      807.56      788.28     42.65 o 
  -7   6   7      599.97      598.44     14.58 o 
  -6   6   7      243.40      279.13     10.04 o 
  -5   6   7       38.56       50.17      6.23 o 
  -4   6   7       26.11       45.52      5.93 o 
  -3   6   7       44.51       53.46      6.20 o 
  -2   6   7       14.75       23.09      6.36 o 
  -1   6   7       36.87       32.82      7.43 o 
   0   6   7      193.22      171.15      7.73 o 
   1   6   7        2.20        6.38      5.46 o 
   2   6   7      458.08      440.80     35.68 o 
   3   6   7       91.14      100.42      7.61 o 
   4   6   7       95.94       94.45      8.39 o 
   5   6   7       74.12       78.72      7.94 o 
   6   6   7      102.27      115.65     10.49 o 
   7   6   7       34.00       47.15      8.73 o 
   8   6   7        2.19       -5.76      7.95 o 
   9   6   7        0.19       -7.10      7.95 o 
 -11   7   7       27.61       24.42     11.12 o 
 -10   7   7       39.83       37.73     10.30 o 
  -9   7   7        2.24        9.66      9.35 o 
  -8   7   7      289.91      271.46     13.66 o 
  -7   7   7       70.42       81.05      7.32 o 
  -6   7   7       61.92       60.28      6.82 o 
  -5   7   7      652.64      609.81     13.73 o 
  -4   7   7     1090.86     1016.85     18.19 o 
  -3   7   7      521.69      474.65     11.65 o 
  -2   7   7        7.57       17.18      7.15 o 
  -1   7   7      599.82      611.32     17.40 o 
   0   7   7      202.61      182.71     10.31 o 
   1   7   7       10.74        6.91      5.74 o 
   2   7   7       48.80       50.80      6.68 o 
   3   7   7       59.58       71.30      7.94 o 
   4   7   7       45.38       40.51      8.17 o 
   5   7   7        0.20       -4.42      9.94 o 
   6   7   7        9.45       13.04      7.43 o 
   7   7   7        2.80        5.60      7.69 o 
   8   7   7        0.29        8.58      9.94 o 
 -11   8   7       29.45       40.23     14.08 o 
 -10   8   7        3.30        6.41     10.06 o 
  -9   8   7      159.52      173.25     13.28 o 
  -8   8   7       18.17       10.36      6.87 o 
  -7   8   7       21.72       22.65      6.99 o 
  -6   8   7       34.42       36.02      7.11 o 
  -5   8   7       65.56       54.69      6.96 o 
  -4   8   7        0.02       -1.95      6.34 o 
  -3   8   7       45.97       45.86      8.35 o 
  -2   8   7        8.85       -2.82      7.25 o 
  -1   8   7        9.37       -0.19      7.83 o 
   0   8   7        1.57       -0.06      9.11 o 
   1   8   7        4.03        4.07      5.99 o 
   2   8   7       50.62       43.10      6.60 o 
   3   8   7      251.58      229.82      9.79 o 
   4   8   7      174.33      156.22     15.19 o 
   5   8   7       24.04       13.35     12.15 o 
   6   8   7        0.76       -0.74      8.07 o 
   7   8   7        7.15       -2.29      8.87 o 
 -10   9   7        0.20        5.20     11.00 o 
  -9   9   7       39.68       58.82     14.36 o 
  -8   9   7       15.73       23.69      7.70 o 
  -7   9   7        1.52        7.26      7.31 o 
  -6   9   7      124.91      128.32      9.34 o 
  -5   9   7        3.63        8.31      7.19 o 
  -4   9   7       29.01       21.39      6.71 o 
  -3   9   7      308.08      332.93     18.52 o 
  -2   9   7        3.41        4.29      7.55 o 
  -1   9   7       18.59        1.23      8.62 o 
   0   9   7        8.65        3.92      8.83 o 
   1   9   7      126.20      126.50     10.75 o 
   2   9   7       84.04       84.27      7.92 o 
   3   9   7        2.16        7.26      7.05 o 
   4   9   7        0.85        0.63      7.07 o 
   5   9   7        0.07        8.54      7.05 o 
   6   9   7       24.81       22.44      9.12 o 
  -8  10   7       14.89       14.39      8.84 o 
  -7  10   7      161.33      197.46     11.13 o 
  -6  10   7      249.66      275.05     11.63 o 
  -5  10   7       27.05       41.03      7.88 o 
  -4  10   7       15.48       15.50      8.88 o 
  -3  10   7       42.55       50.36     14.36 o 
  -2  10   7       61.83       69.67     10.08 o 
  -1  10   7        6.42        6.61      8.23 o 
   0  10   7        1.05       -0.95      9.02 o 
   1  10   7        0.68        0.25      8.48 o 
   2  10   7       84.63       78.89     15.46 o 
   3  10   7      246.69      233.22     10.44 o 
   4  10   7       10.75       20.35      7.62 o 
   5  10   7       49.21       49.05      8.27 o 
  -7  11   7       15.19       10.08      8.82 o 
  -6  11   7       74.98       79.57     10.16 o 
  -5  11   7       60.03       67.37     11.24 o 
  -4  11   7       97.50       94.56     16.02 o 
  -3  11   7       20.15       24.98      9.95 o 
  -2  11   7      127.83      134.52     13.26 o 
  -1  11   7       87.30       94.07     23.75 o 
   0  11   7       28.63       46.89     10.88 o 
   1  11   7       12.33       18.20      9.91 o 
   2  11   7        3.05        1.41      9.55 o 
   3  11   7       11.69        0.61     10.01 o 
  -3  12   7        0.80        4.04     10.72 o 
  -2  12   7        1.58       -4.51     10.45 o 
  -1  12   7       12.79        4.69      9.68 o 
   0  12   7       35.72       17.67     16.57 o 
 -12   0   8      107.44      155.76     17.67 o 
 -11   0   8     1261.33     1220.24     37.16 o 
 -10   0   8      522.86      531.08     23.79 o 
  -9   0   8      650.99      711.27     26.57 o 
  -8   0   8     1429.60     1402.56     38.87 o 
  -7   0   8     1958.47     1942.21     49.53 o 
  -6   0   8     1011.93     1054.01     31.60 o 
  -5   0   8      813.22      844.34     26.59 o 
  -4   0   8       64.83       54.12     10.49 o 
  -3   0   8       12.32        9.55      4.79 o 
  -2   0   8       83.44      106.86      6.21 o 
  -1   0   8      450.41      480.21     16.60 o 
   0   0   8      220.22      205.04     13.26 o 
   1   0   8      274.13      249.12     10.14 o 
   2   0   8        3.11       -2.76      8.28 o 
   3   0   8        2.31       -8.83      8.83 o 
   4   0   8       46.47       53.57     10.49 o 
   5   0   8       23.18       41.97     11.04 o 
   6   0   8       56.96       64.06     12.15 o 
   7   0   8       55.15       64.06     13.81 o 
   8   0   8        0.72       -0.55     11.59 o 
   9   0   8       29.59       29.27     13.25 o 
 -12   1   8      373.33      331.25     15.58 o 
 -11   1   8       55.33       28.47      9.51 o 
 -10   1   8      249.20      258.34     14.37 o 
  -9   1   8      528.75      508.89     22.68 o 
  -8   1   8       14.94        3.87      7.78 o 
  -7   1   8        8.02        1.02      7.39 o 
  -6   1   8        9.71        9.39     10.49 o 
  -5   1   8       10.45        9.11      5.52 o 
  -4   1   8      271.73      301.19     10.70 o 
  -3   1   8      861.32      839.53     14.95 o 
  -2   1   8      408.23      367.63      8.14 o 
  -1   1   8      481.72      470.25     10.82 o 
   0   1   8      183.08      173.33      8.73 o 
   1   1   8      192.12      206.06     14.92 o 
   2   1   8      125.83      133.40      9.11 o 
   3   1   8      214.61      204.63      8.18 o 
   4   1   8        5.25        7.19      9.66 o 
   5   1   8        1.82       -8.56      7.03 o 
   6   1   8        9.44       13.73      7.61 o 
   7   1   8        1.37       -1.39     11.04 o 
   8   1   8        3.30       -0.18      8.39 o 
   9   1   8        5.79        9.94     12.70 o 
 -12   2   8        7.37      -10.60      9.95 o 
 -11   2   8        1.27       10.73     11.04 o 
 -10   2   8       63.88       68.35      9.67 o 
  -9   2   8        4.22        9.68     21.81 o 
  -8   2   8        4.79       -0.68      7.78 o 
  -7   2   8       12.99        4.54      7.15 o 
  -6   2   8       42.23       28.24      6.26 o 
  -5   2   8      129.75      134.49      8.78 o 
  -4   2   8      537.70      482.38     11.05 o 
  -3   2   8       59.95       54.39      6.18 o 
  -2   2   8        1.99       10.23      4.82 o 
  -1   2   8        0.00       -6.55      4.70 o 
   0   2   8        0.11       -6.21      5.42 o 
   1   2   8        0.87       -6.07      5.47 o 
   2   2   8       19.18       17.56      6.82 o 
   3   2   8        0.10       -1.51      6.36 o 
   4   2   8       37.16       27.69      7.15 o 
   5   2   8      101.08       99.16      7.30 o 
   6   2   8        6.67        8.66      7.61 o 
   7   2   8        1.43       -7.05      8.17 o 
   8   2   8        1.21       -4.50     16.84 o 
 -12   3   8      262.55      254.27     14.46 o 
 -11   3   8      156.06      183.22     27.90 o 
 -10   3   8      142.26      131.94     10.85 o 
  -9   3   8       99.77       80.55      9.67 o 
  -8   3   8      166.04      181.23      8.71 o 
  -7   3   8       23.56       28.96      8.39 o 
  -6   3   8        8.16        5.10      7.22 o 
  -5   3   8       76.48       83.99     12.98 o 
  -4   3   8       13.14        5.08      5.34 o 
  -3   3   8      608.74      620.27     12.69 o 
  -2   3   8      458.46      451.74     13.23 o 
  -1   3   8       87.62      104.83      7.92 o 
   0   3   8       34.57       43.26      5.63 o 
   1   3   8      202.92      232.74     18.51 o 
   2   3   8      148.02      165.65      8.73 o 
   3   3   8      184.33      177.54     12.43 o 
   4   3   8       10.38        8.65      6.90 o 
   5   3   8        8.12        6.85      7.15 o 
   6   3   8        0.37       -6.74      6.35 o 
   7   3   8        0.43       -7.29      8.39 o 
   8   3   8        2.07        2.78      8.95 o 
 -12   4   8       95.74       98.76     11.31 o 
 -11   4   8       58.95       67.97     13.25 o 
 -10   4   8      319.13      300.25     14.56 o 
  -9   4   8      893.15      910.58     33.65 o 
  -8   4   8      924.15      984.93     23.03 o 
  -7   4   8      298.36      320.84     14.40 o 
  -6   4   8     1032.10     1065.30     37.70 o 
  -5   4   8      537.99      581.06     13.07 o 
  -4   4   8      623.01      669.08     13.81 o 
  -3   4   8        4.84        0.20      5.40 o 
  -2   4   8      192.84      200.45     10.46 o 
  -1   4   8      695.74      720.69     17.90 o 
   0   4   8        2.08        3.22      5.56 o 
   1   4   8      128.46      118.11      8.39 o 
   2   4   8        2.92        4.18      8.56 o 
   3   4   8       10.08       13.12      6.90 o 
   4   4   8      118.58      116.31      8.73 o 
   5   4   8      214.15      230.54     12.43 o 
   6   4   8       33.67       13.88      7.95 o 
   7   4   8        1.08        0.69      7.83 o 
   8   4   8       33.48       40.48      9.74 o 
 -11   5   8        5.00        7.01      8.02 o 
 -10   5   8        7.16       10.66      8.05 o 
  -9   5   8      400.29      408.86     16.14 o 
  -8   5   8       46.19       48.61      9.76 o 
  -7   5   8       75.22       86.42      9.35 o 
  -6   5   8       15.49        6.53      7.83 o 
  -5   5   8       32.66       40.31      6.55 o 
  -4   5   8      152.62      159.35      8.78 o 
  -3   5   8      365.59      323.36     12.75 o 
  -2   5   8      708.84      667.93     18.05 o 
  -1   5   8      333.79      331.53     12.59 o 
   0   5   8       97.59       81.58      8.58 o 
   1   5   8       37.55       27.14      6.13 o 
   2   5   8      347.86      348.41     17.42 o 
   3   5   8        9.56       15.28      7.00 o 
   4   5   8       39.04       42.60     18.22 o 
   5   5   8       37.36       36.97      8.84 o 
   6   5   8       69.50       62.46      8.63 o 
   7   5   8        0.52       15.21      8.62 o 
 -10   6   8      235.74      262.09     14.23 o 
  -9   6   8       26.30       25.50     10.34 o 
  -8   6   8       25.84       11.31     14.08 o 
  -7   6   8       20.76       -5.15      9.12 o 
  -6   6   8       42.32       23.62      7.03 o 
  -5   6   8       95.70       92.18      7.64 o 
  -4   6   8       56.01       46.48      6.85 o 
  -3   6   8       16.11       13.54      8.56 o 
  -2   6   8        4.32        4.48      7.83 o 
  -1   6   8       58.81       65.86      8.62 o 
   0   6   8       60.74       63.27      8.73 o 
   1   6   8      420.55      391.70     11.08 o 
   2   6   8        1.38       -0.15      7.06 o 
   3   6   8      105.78      119.48     13.53 o 
   4   6   8       99.09       88.52      9.28 o 
   5   6   8      185.88      169.73     16.85 o 
   6   6   8        6.50        8.36      7.94 o 
   7   6   8        9.12        5.21      8.62 o 
 -10   7   8      154.58      184.08     14.06 o 
  -9   7   8       17.46        8.00      9.74 o 
  -8   7   8        1.04        1.23      9.95 o 
  -7   7   8      129.32      153.07     11.31 o 
  -6   7   8       33.75       27.95      8.12 o 
  -5   7   8        0.31        2.01      6.39 o 
  -4   7   8        4.70       16.92      7.69 o 
  -3   7   8        3.41        8.58      8.48 o 
  -2   7   8       74.88       99.09     10.49 o 
  -1   7   8       13.54       29.89      7.83 o 
   0   7   8      182.28      206.44     11.28 o 
   1   7   8        4.93        2.11      8.17 o 
   2   7   8       30.65       37.83      6.88 o 
   3   7   8       89.67       88.86      8.11 o 
   4   7   8       53.30       59.89      8.84 o 
   5   7   8        1.15      -10.57      8.83 o 
   6   7   8       32.23       35.51      9.15 o 
  -9   8   8      144.74      136.16     13.28 o 
  -8   8   8      199.08      235.58     13.87 o 
  -7   8   8      116.54      131.09      9.53 o 
  -6   8   8      267.84      291.55     11.70 o 
  -5   8   8      232.73      276.30     14.56 o 
  -4   8   8       30.33       42.48      9.15 o 
  -3   8   8      166.27      188.86     12.19 o 
  -2   8   8       77.57       98.24     10.06 o 
  -1   8   8       38.85       48.12      8.87 o 
   0   8   8       62.37       67.93      9.28 o 
   1   8   8       23.25       24.73      8.62 o 
   2   8   8        6.72        4.44      8.35 o 
   3   8   8       46.26       42.44      7.88 o 
   4   8   8        6.99        0.71     12.59 o 
   5   8   8        0.73        8.47     15.46 o 
  -7   9   8       41.15       31.14     12.03 o 
  -6   9   8        3.26        7.78      7.72 o 
  -5   9   8       90.81       87.16     11.60 o 
  -4   9   8       80.83       83.16     21.54 o 
  -3   9   8       57.49       45.70     10.21 o 
  -2   9   8       35.35       27.19      9.55 o 
  -1   9   8      179.62      181.18     13.26 o 
   0   9   8       39.59       38.77      9.67 o 
   1   9   8        2.04        1.53      9.42 o 
   2   9   8        0.88       -9.17      8.36 o 
   3   9   8        2.45       -2.55      7.01 o 
   4   9   8        3.50      -13.35     10.34 o 
  -5  10   8       27.78       27.39     10.88 o 
  -4  10   8       56.14       51.62     10.88 o 
  -3  10   8        7.41        0.05     12.70 o 
  -2  10   8        4.01       -1.85      9.90 o 
  -1  10   8        7.92        5.90      9.80 o 
   0  10   8        9.26       13.57     11.32 o 
   1  10   8        0.91       -7.24      9.28 o 
   2  10   8       10.04       -1.66     16.56 o 
 -10   1   9      223.45      245.62     12.89 o 
  -9   1   9      255.64      290.77     14.40 o 
  -8   1   9      330.64      343.15     14.62 o 
  -7   1   9      197.62      175.65     10.92 o 
  -6   1   9       30.69       39.48      8.98 o 
  -5   1   9      159.93      159.44     19.34 o 
  -4   1   9       76.48       81.18      8.20 o 
  -3   1   9        2.11       -2.83      5.81 o 
  -2   1   9       49.97       37.89      6.31 o 
  -1   1   9      503.80      520.78     19.22 o 
   0   1   9      327.72      337.31     12.72 o 
   1   1   9       71.11       74.82      7.61 o 
   2   1   9       23.00       23.64      8.48 o 
   3   1   9       18.29       33.26      8.00 o 
   4   1   9      204.51      197.68     27.63 o 
   5   1   9        1.53        2.16      9.66 o 
   6   1   9        1.38       -5.78      8.73 o 
 -10   2   9       55.23       53.97     11.12 o 
  -9   2   9       40.64       34.03     11.87 o 
  -8   2   9      561.90      594.78     46.75 o 
  -7   2   9      620.25      642.55     52.85 o 
  -6   2   9      174.06      165.69     10.35 o 
  -5   2   9      417.11      447.89     14.66 o 
  -4   2   9      521.88      570.85     16.54 o 
  -3   2   9      321.45      333.91     18.80 o 
  -2   2   9       27.74       40.76      7.83 o 
  -1   2   9      110.70      147.67      9.95 o 
   0   2   9      435.00      450.98     12.11 o 
   1   2   9      124.88      135.47     17.68 o 
   2   2   9        6.23        7.45      7.45 o 
   3   2   9        2.25       -2.72      7.15 o 
   4   2   9        0.37       -2.41      8.00 o 
   5   2   9        0.31       -5.29      8.00 o 
   6   2   9        0.64        6.74      8.78 o 
 -10   3   9      175.69      157.63     12.71 o 
  -9   3   9       89.99       87.39     11.33 o 
  -8   3   9      157.62      139.45     10.74 o 
  -7   3   9      200.03      205.71     12.43 o 
  -6   3   9      162.69      170.78     10.94 o 
  -5   3   9       47.59       45.54      8.78 o 
  -4   3   9        1.09        6.47      7.61 o 
  -3   3   9        9.29        9.19      7.43 o 
  -2   3   9      256.93      217.16     11.41 o 
  -1   3   9       57.66       46.52     14.36 o 
   0   3   9      120.77      117.52      9.67 o 
   1   3   9       43.06       41.33      7.39 o 
   2   3   9       14.91       12.32      7.39 o 
   3   3   9       37.45       27.47      8.39 o 
   4   3   9       26.48       39.81      8.48 o 
   5   3   9        8.14       16.79      7.10 o 
   6   3   9        0.22      -10.55      8.39 o 
 -10   4   9        4.17      -10.21     10.34 o 
  -9   4   9        0.22       -1.30      9.95 o 
  -8   4   9       54.51       50.12      9.91 o 
  -7   4   9      226.72      204.64     12.19 o 
  -6   4   9        5.39       25.12      8.98 o 
  -5   4   9       14.20        0.95      8.48 o 
  -4   4   9      190.23      164.65     16.58 o 
  -3   4   9       45.67       27.07      7.76 o 
  -2   4   9      170.97      199.70     11.01 o 
  -1   4   9       78.23       82.00      9.94 o 
   0   4   9       10.35        6.48      7.86 o 
   1   4   9        0.03        5.93      6.31 o 
   2   4   9        3.77       -1.60      7.21 o 
   3   4   9        9.12        4.70      7.94 o 
   4   4   9       16.52       12.20      7.78 o 
   5   4   9        0.41       -6.02      8.39 o 
  -9   5   9      148.82      174.12     13.08 o 
  -8   5   9       24.87       25.38     10.73 o 
  -7   5   9        1.08        8.60      9.67 o 
  -6   5   9       97.34      120.10     11.25 o 
  -5   5   9      129.98      167.08     11.54 o 
  -4   5   9        3.44       -7.77      7.94 o 
  -3   5   9        1.72       -1.98      8.35 o 
  -2   5   9       11.88        6.93      8.47 o 
  -1   5   9        6.38       -1.54      8.09 o 
   0   5   9      136.77      154.44     11.28 o 
   1   5   9       44.81       51.72      8.87 o 
   2   5   9       11.61        7.41      6.51 o 
   3   5   9       47.09       59.45      9.35 o 
   4   5   9        7.73       -1.01      8.83 o 
   5   5   9        3.67        4.85      8.75 o 
  -8   6   9      173.82      206.43     13.37 o 
  -7   6   9      375.84      415.06     17.37 o 
  -6   6   9      203.23      249.70     13.77 o 
  -5   6   9      218.32      226.55     19.34 o 
  -4   6   9      151.52      187.29     17.95 o 
  -3   6   9      120.49      141.43     10.85 o 
  -2   6   9       26.59       39.16      9.27 o 
  -1   6   9       49.45       74.14      9.55 o 
   0   6   9       72.86       73.09      9.82 o 
   1   6   9       84.83      100.94     14.36 o 
   2   6   9        5.91        8.15      9.02 o 
   3   6   9        9.37        8.65      7.57 o 
   4   6   9       58.17       56.69      9.56 o 
  -7   7   9       76.83      102.26     12.42 o 
  -6   7   9       31.03       30.37     16.57 o 
  -5   7   9        2.81       -5.86     10.77 o 
  -4   7   9       16.16        4.43      9.12 o 
  -3   7   9        9.77        5.92      8.48 o 
  -2   7   9       11.66        8.23      8.75 o 
  -1   7   9      117.06      105.39     10.35 o 
   0   7   9       19.55       27.71     10.08 o 
   1   7   9       64.97       71.63     10.31 o 
   2   7   9        3.93        7.73      9.50 o 
   3   7   9        4.40       -8.92      7.59 o 
  -5   8   9        1.54        3.93      9.50 o 
  -4   8   9      124.95      123.49     12.03 o 
  -3   8   9       65.62       47.03     10.06 o 
  -2   8   9        0.53        0.24      9.15 o 
  -1   8   9       20.53       20.44     13.25 o 
   0   8   9        2.34        1.92      9.55 o 
   1   8   9        0.13        5.43      8.99 o 
  -8   0  10        2.15       28.16     14.91 o 
  -7   0  10       32.52       65.16     13.80 o 
  -6   0  10      118.29      106.05     14.91 o 
  -5   0  10      305.21      291.84     20.45 o 
  -4   0  10      122.87      132.02     14.91 o 
   0   0  10       13.20       18.22     11.60 o 
   1   0  10       44.93       38.66     12.70 o 
   2   0  10      351.28      341.64     21.01 o 
   3   0  10       58.53       62.96     14.91 o 
  -8   1  10      325.86      339.67     24.04 o 
  -7   1  10      288.01      326.11     15.82 o 
  -6   1  10       48.88       54.43     10.15 o 
  -5   1  10      109.33      119.45     10.74 o 
  -4   1  10      186.53      200.56     16.58 o 
  -1   1  10        3.76        3.86      9.39 o 
   0   1  10        0.15        6.75      6.72 o 
   1   1  10      120.55      104.03     10.77 o 
   2   1  10       51.88       58.62     10.49 o 
   3   1  10        2.36        4.12      8.73 o 
  -7   2  10        0.06        3.31     14.36 o 
  -6   2  10        8.09       -2.94     11.04 o 
  -5   2  10       11.71        9.37      8.56 o 
  -4   2  10       26.03       16.57     11.60 o 
  -3   2  10       52.04       49.70     13.25 o 
  -2   2  10      157.28      143.08     17.13 o 
  -1   2  10       51.50       59.83      8.99 o 
   0   2  10        0.40        2.71      8.83 o 
   1   2  10        1.84       -1.15     11.32 o 
   2   2  10        0.23       -1.69      6.48 o 
   3   2  10        0.15       -5.89      8.56 o 
  -7   3  10       63.06       93.29     10.91 o 
  -6   3  10      117.29      144.48     11.91 o 
  -5   3  10      122.89      125.39     14.91 o 
  -4   3  10       21.02       44.17     13.80 o 
  -3   3  10        0.98        7.18     14.36 o 
  -2   3  10       64.88       58.51     13.81 o 
  -1   3  10       24.86       15.07      9.02 o 
   0   3  10       27.46       27.61     15.19 o 
   1   3  10        6.65        9.40     12.15 o 
   2   3  10        4.62        0.50      8.48 o 
  -6   4  10      146.41      164.62     16.57 o 
  -5   4  10       53.14       88.36     17.67 o 
  -4   4  10      183.94      195.03     17.68 o 
  -3   4  10       38.96       41.42     16.01 o 
  -2   4  10      189.21      189.24     12.19 o 
  -1   4  10       24.77       26.89      9.09 o 
   0   4  10       27.82       35.90     10.08 o 
   1   4  10      138.32      146.74     22.10 o 
   2   4  10       25.55       42.34     10.01 o 
  -5   5  10       64.74      104.38     19.33 o 
  -4   5  10       91.46      114.33     18.23 o 
  -3   5  10       34.42       38.75     10.08 o 
  -2   5  10        4.23       -2.69     14.91 o 
  -1   5  10        4.72       14.70      9.15 o 
   0   5  10       19.37       14.17      9.80 o 
                                                 
